# Supplementary material for: Multi-omics reveals glutinous rice varieties shape Baijiu flavor via microbial and metabolic modulation
Source: Front Microbiol. 2026 Jan 16;16:1721127. doi: 10.3389/fmicb.2025.1721127 (PMC12855538; doi:10.3389/fmicb.2025.1721127)
Supplement: Supplementary file 1 [file Table_1.XLSX]

## Sheet: Table S1
Supplementary Table 1. Differential species abundance among Zaopei samples (DJG, DFN, TAN) based on metagenomic analysis
Category	P-value	Abundance_mean	Mean_in_DJG	Mean_in_DFN	Mean_in_TAN
Weissella_cibaria	0.0273237	4.43959	1.38229	3.74092	8.19557
Enterobacter_asburiae	0.0273237	0.593402	0.797691	0.574205	0.408311
Leclercia_pneumoniae	0.0273237	0.357937	0.28532	0.434488	0.354003
Cronobacter_dublinensis	0.0273237	0.344324	0.317228	0.651914	0.0638289
Lactococcus_lactis	0.0273237	0.338603	0.729039	0.124352	0.162419
Jacunavirus_JC01	0.0389902	0.299174	0.00310634	0.893792	0.000624326
Limosilactobacillus_fermentum	0.0273237	0.266976	0.120096	0.462104	0.218729
Paenibacillus_hunanensis	0.0273237	0.237492	0.162674	0.0559766	0.493824
Mixta_gaviniae	0.0273237	0.167118	0.0354995	0.363295	0.10256
Enterobacter_mori	0.0273237	0.160288	0.118914	0.261079	0.100871
Weissella_confusa	0.0273237	0.152727	0.304618	0.0464549	0.107107
Enterobacter_cloacae_complex_sp_ECL72	0.0273237	0.126352	0.139123	0.0176057	0.222328
Siccibacter_colletis	0.0273237	0.114098	0.0395609	0.122583	0.18015
Streptomyces_sp_T12	0.0273237	0.0851112	0.0233234	0.165468	0.0665416
Bacillus_subtilis	0.0389902	0.0801396	0.0364882	0.117655	0.0862758
Enterobacter_pseudoroggenkampii	0.0389902	0.07466	0.107232	0.048177	0.0685711
Kosakonia_sp_CCTCC_M2018092	0.0273237	0.069476	0.167548	0.0261432	0.0147364
Cronobacter_universalis	0.0273237	0.0417529	0.029669	0.0563381	0.0392516
Bacillus_thuringiensis	0.0273237	0.0376758	0.0674088	0.0338524	0.0117662
Clostridium_baratii	0.0273237	0.0370659	0.108198	0.00222805	0.000771071
Enterobacter_cloacae_complex_sp_ECL78	0.0389902	0.0349868	0.0364751	0.0450621	0.0234231
Enterobacter_cancerogenus	0.0389902	0.0283128	0.0322518	0.029094	0.0235926
Microbacterium_sp_YJN-G	0.0265095	0.0271744	2.34344e-05	0.0566982	0.0248015
Klebsiella_africana	0.0389902	0.0267348	0.0276013	0.0292404	0.0233627
Enterobacter_cloacae_complex_sp_ECL414	0.0273237	0.0265048	0.0206664	0.035619	0.023229
Enterococcus_hirae	0.0273237	0.0218252	0.0188396	0.0420439	0.0045922
Enterobacter_cloacae_complex_sp_ECNIH7	0.0389902	0.0206308	0.0299927	0.0185895	0.0133103
Enterobacter_sp_RHBSTW-00422	0.0389902	0.01937	0.0257305	0.0138381	0.0185414
Acinetobacter_lwoffii	0.0273237	0.0165094	0.0074706	0.00385727	0.0382005
Enterobacter_sp_DNB-S2	0.0389902	0.0164908	0.0243261	0.0144891	0.0106571

## Sheet: Table S2
	Supplementary Table 2. Differential functional annotations among Zaopei samples (DJG, DFN, TAN) based on KEGG metagenomic analysis
Category	KEGG_pathway	P-value	Abundance_mean	Mean_in_DJG	Mean_in_DFN	Mean_in_TAN
K00343	NADH-quinone oxidoreductase subunit N	0.0389902	102.849	161.93	94.3246	52.2918
K15984	16S rRNA (guanine1516-N2)-methyltransferase	0.0389902	69.8205	98.7652	60.9975	49.6987
K05375	MbtH protein	0.0389902	59.5959	87.8529	51.1612	39.7735
K00761	uracil phosphoribosyltransferase	0.0389902	55.9239	66.3948	47.6921	53.6849
K01451	hippurate hydrolase	0.0389902	55.2517	74.8094	49.7517	41.194
K03639	GTP 3',8-cyclase	0.0389902	47.5712	66.0427	40.9511	35.7196
K03457	nucleobase:cation symporter-1, NCS1 family	0.0389902	45.8109	60.1661	33.6011	43.6655
K06917	tRNA 2-selenouridine synthase	0.0389902	45.0257	64.0956	39.4964	31.485
K18922	protein HokE	0.0389902	41.5097	55.6023	40.8039	28.123
K00074	3-hydroxybutyryl-CoA dehydrogenase	0.0389902	39.1064	52.2688	35.0725	29.978
K24147	proofreading thioesterase EntH	0.0389902	37.4605	52.2259	32.3895	27.7661
K01429	urease subunit beta	0.0389902	37.3472	54.2443	33.6884	24.1091
K02200	cytochrome c-type biogenesis protein CcmH	0.0389902	37.1785	46.6259	36.4387	28.4709
K18009	meso-butanediol dehydrogenase / (S,S)-butanediol dehydrogenase / diacetyl reductase	0.0389902	35.6037	47.347	33.7941	25.67
K04077	chaperonin GroEL	0.0389902	34.7539	39.8658	29.8114	34.5844
K10194	oligogalacturonide transport system permease protein	0.0389902	30.7864	39.2162	30.0537	23.0893
K10708	fructoselysine 6-phosphate deglycase	0.0389902	30.7698	40.2494	28.4269	23.6331
K08225	MFS transporter, ENTS family, enterobactin (siderophore) exporter	0.0389902	27.5984	38.006	24.6037	20.1856
K22299	HTH-type transcriptional regulator, competence development regulator	0.0389902	27.125	37.3694	24.6001	19.4054
K08990	putative membrane protein	0.0389902	24.6203	36.0228	20.8591	16.9789
K10561	rhamnose transport system permease protein	0.0389902	23.7942	33.822	20.744	16.8167
K16515	4-oxalomesaconate hydratase	0.0389902	22.8273	31.9512	20.3758	16.1547
K01154	type I restriction enzyme, S subunit	0.0389902	21.9423	31.8781	12.535	21.4138
K00372	assimilatory nitrate reductase catalytic subunit	0.0389902	21.8999	31.0511	19.0984	15.5503
K22736	vacuolar iron transporter family protein	0.0389902	21.112	18.4944	14.5826	30.2589
K00008	L-iditol 2-dehydrogenase	0.0273237	20.8491	26.1347	15.3298	21.0827
K13933	malonate decarboxylase gamma subunit	0.0389902	20.4649	29.7529	18.3587	13.2831
K13993	HSP20 family protein	0.0273237	19.7664	16.584	18.2929	24.4223
K18305	transmembrane protein	0.0389902	18.8116	28.0754	17.0214	11.338
K01153	type I restriction enzyme, R subunit	0.0389902	18.3798	29.2157	10.4064	15.5173

## Sheet: Table S3
Supplementary Table 3. Differentially expressed proteins identified by metaproteomic analysis among Zaopei samples (DJG, DFN, TAN) and their functional annotations.
Protein	Group	Log2FC	P-value	Accession Number	Function
[denovogenes]_10297	DJG-VS-DFN	-1.39161	0.000811898	COG4580	maltodextrin transmembrane transporter activity/involved in the transport of maltose and maltodextrins
[denovogenes]_107663	DJG-VS-DFN	1.03375	0.0342693	KOG1339	aspartic-type endopeptidase activity/Eukaryotic aspartyl protease
[denovogenes]_107846	DJG-VS-DFN	1.33118	0.00250278	COG1850	ribulose-bisphosphate carboxylase activity
[denovogenes]_109505	DJG-VS-DFN	2.8533	0.000111548	2CCPA	catalase activity/Lipoxygenase homology domain-containing protein
[denovogenes]_111864	DJG-VS-DFN	1.3525	0.00291855	COG0126	phosphoglycerate kinase activity
[denovogenes]_120017	DJG-VS-DFN	-1.85001	0.000335148	KOG0907/COG0526	cell redox homeostasis
[denovogenes]_12137	DJG-VS-DFN	1.04368	0.00154683	KOG0907/COG0526	cell redox homeostasis
[denovogenes]_124223	DJG-VS-DFN	1.03494	0.0104257	COG0274	deoxyribose-phosphate aldolase activity/Catalyzes a reversible aldol reaction between acetaldehyde and D-glyceraldehyde 3-phosphate to generate 2-deoxy- D-ribose 5-phosphate
[denovogenes]_13777	DJG-VS-DFN	1.29279	0.00321869	COG0050	translation elongation factor activity/This protein promotes the GTP-dependent binding of aminoacyl-tRNA to the A-site of ribosomes during protein biosynthesis
[denovogenes]_145733	DJG-VS-DFN	1.69796	0.00521283	COG2885/COG3637	chlorophyll binding/Has lipid A 3-O-deacylase activity. Hydrolyzes the ester bond at the 3 position of lipid A, a bioactive component of lipopolysaccharide (LPS), thereby releasing the primary fatty acyl moiety
[denovogenes]_15042	DJG-VS-DFN	-1.48174	0.00693978	KOG1506/COG0192	methionine adenosyltransferase activity
[denovogenes]_16769	DJG-VS-DFN	-1.68415	0.00735118	28J2G	fungal-type cell wall organization/to Saccharomyces cerevisiae NCA3 (YJL116C) and UTH1 (YKR042W)
[denovogenes]_17454	DJG-VS-DFN	1.00529	0.0335521	COG2885/COG3637	chlorophyll binding/Has lipid A 3-O-deacylase activity. Hydrolyzes the ester bond at the 3 position of lipid A, a bioactive component of lipopolysaccharide (LPS), thereby releasing the primary fatty acyl moiety
[denovogenes]_17850	DJG-VS-DFN	2.67351	0.0322902	COG2885/COG3637	chlorophyll binding/Has lipid A 3-O-deacylase activity. Hydrolyzes the ester bond at the 3 position of lipid A, a bioactive component of lipopolysaccharide (LPS), thereby releasing the primary fatty acyl moiety
[denovogenes]_18494	DJG-VS-DFN	1.01173	0.00650864	COG1064	alcohol dehydrogenase
[denovogenes]_19722	DJG-VS-DFN	1.21869	0.0110173	COG0469	pyruvate kinase activity
[denovogenes]_19903	DJG-VS-DFN	-1.17059	0.000682195	28J2G	fungal-type cell wall organization/to Saccharomyces cerevisiae NCA3 (YJL116C) and UTH1 (YKR042W)
[denovogenes]_20514	DJG-VS-DFN	-1.57841	0.00350966	KOG2772/COG0176	sedoheptulose-7-phosphate:D-glyceraldehyde-3-phosphate glyceronetransferase activity/Transaldolase is important for the balance of metabolites in the pentose-phosphate pathway
[denovogenes]_21579	DJG-VS-DFN	-1.58027	0.00215539	KOG2960/COG1635	thiazole biosynthetic process/Involved in the biosynthesis of the thiazole moiety of thiamine. Catalyzes the conversion of NAD and glycine to adenosine diphosphate 5-(2-hydroxyethyl)-4-methylthiazole-2-carboxylate (ADT), an adenylated thiazole intermediate, using free sulfide as a source of sulfur
[denovogenes]_22263	DJG-VS-DFN	1.55059	0.00446303	COG3203	Forms passive diffusion pores that allow small molecular weight hydrophilic materials across the outer membrane
[denovogenes]_22427	DJG-VS-DFN	-2.32568	0.000331805	KOG1495/COG0039	belongs to the LDH MDH superfamily/L-malate dehydrogenase activity/lactate/malate dehydrogenase, NAD binding domain
[denovogenes]_22868	DJG-VS-DFN	1.28676	0.0244782	COG0176	Transaldolase is important for the balance of metabolites in the pentose-phosphate pathway
[denovogenes]_23120	DJG-VS-DFN	1.33738	0.00399482	COG4571	Outer membrane protease
[denovogenes]_25590	DJG-VS-DFN	-1.47379	0.0274756	KOG3288/COG5539	ubiquitin-specific protease activity involved in negative regulation of retrograde protein transport, ER to cytosol/protein K27-linked deubiquitination
[denovogenes]_26346	DJG-VS-DFN	-1.10578	0.0215625	KOG1606/COG0214	pyridoxal 5'-phosphate synthase (glutamine hydrolysing) activity
[denovogenes]_29611	DJG-VS-DFN	-1.79902	0.0130109	COG4571	Outer membrane protease
[denovogenes]_29894	DJG-VS-DFN	2.03298	0.00316533	COG1344	bacterial-type flagellum-dependent cell motility/Flagellin is the subunit protein which polymerizes to form the filaments of bacterial flagella
[denovogenes]_30890	DJG-VS-DFN	-1.11185	0.0479195	28JS1	to Saccharomyces cerevisiae STM1 (YLR150W)
[denovogenes]_31462	DJG-VS-DFN	-1.03592	0.0315972	KOG0052/COG5256	translation elongation factor activity/regulation of response to stimulus
[denovogenes]_33734	DJG-VS-DFN	1.24416	0.0101499	COG3203	Forms passive diffusion pores that allow small molecular weight hydrophilic materials across the outer membrane
[denovogenes]_3461	DJG-VS-DFN	1.00391	0.0183591	KOG0101/COG0443	ATP binding/unfolded protein binding
[denovogenes]_35598	DJG-VS-DFN	1.70304	0.0352788	COG1686	Belongs to the peptidase S11 family
[denovogenes]_36462	DJG-VS-DFN	-2.13005	0.0273912	COG0715	thiamine-containing compound biosynthetic process/thiamine diphosphate biosynthetic process
[denovogenes]_39611	DJG-VS-DFN	1.04626	0.00139504	COG0538	isocitrate dehydrogenase activity
[denovogenes]_4056	DJG-VS-DFN	1.08447	0.0325878	COG0449	glutamine-fructose-6-phosphate transaminase (isomerizing) activity/Catalyzes the first step in hexosamine metabolism, converting fructose-6P into glucosamine-6P using glutamine as a nitrogen source
[denovogenes]_43603	DJG-VS-DFN	1.11574	0.00305638	COG3203	Forms passive diffusion pores that allow small molecular weight hydrophilic materials across the outer membrane
[denovogenes]_44148	DJG-VS-DFN	1.29988	0.00305016	COG2182	maltose binding/Functions in the MalKFGE ABC transporter complex to transport maltose into the cell by using ATP hydrolysis
[denovogenes]_4454	DJG-VS-DFN	1.41894	0.00524484	KOG0471/COG0366	alpha-amylase activity/hydrolase activity, hydrolyzing O-glycosyl compounds
[denovogenes]_4584	DJG-VS-DFN	1.49728	0.00778158	KOG0471/COG0366	alpha-amylase activity/hydrolase activity, hydrolyzing O-glycosyl compounds
[denovogenes]_46590	DJG-VS-DFN	-2.56292	0.00013641	COG0819	Catalyzes an amino-pyrimidine hydrolysis reaction at the C5' of the pyrimidine moiety of thiamine compounds, a reaction that is part of a thiamine salvage pathway
[denovogenes]_5066	DJG-VS-DFN	-2.85347	5.27832e-05	KOG1184/COG3961	pyruvate decarboxylase activity
[denovogenes]_5071	DJG-VS-DFN	2.08231	0.000168153	KOG1184/COG3961	pyruvate decarboxylase activity
[denovogenes]_53642	DJG-VS-DFN	1.72367	0.0068435	COG2182	maltose binding/Functions in the MalKFGE ABC transporter complex to transport maltose into the cell by using ATP hydrolysis
[denovogenes]_53820	DJG-VS-DFN	-1.04599	0.00674528	KOG0852/COG0450	peroxiredoxin activity/alkyl hydroperoxide reductase
[denovogenes]_5418	DJG-VS-DFN	-2.26022	0.00107111	KOG2598/COG0351	hydroxymethylpyrimidine kinase activity/phosphomethylpyrimidine kinase activity
[denovogenes]_55686	DJG-VS-DFN	1.59132	0.000281059	COG3203	Forms passive diffusion pores that allow small molecular weight hydrophilic materials across the outer membrane
[denovogenes]_6083	DJG-VS-DFN	-1.06438	0.0192627	KOG0358/COG0459	unfolded protein binding
[denovogenes]_62585	DJG-VS-DFN	1.05913	0.0105806	COG3637	Has lipid A 3-O-deacylase activity. Hydrolyzes the ester bond at the 3 position of lipid A, a bioactive component of lipopolysaccharide (LPS), thereby releasing the primary fatty acyl moiety/mutations in the gene increase cell-surface contact in fimbriated strains but decrease contact in nonfimbriated strains
[denovogenes]_73150	DJG-VS-DFN	1.14279	0.00656498	COG3203	Forms passive diffusion pores that allow small molecular weight hydrophilic materials across the outer membrane
[denovogenes]_7713	DJG-VS-DFN	1.00006	0.020904	KOG0471/COG0366	alpha-amylase activity/hydrolase activity, hydrolyzing O-glycosyl compounds
[denovogenes]_7734	DJG-VS-DFN	1.01673	0.00874572	KOG1369/COG5026	glucose binding
[denovogenes]_7859	DJG-VS-DFN	-2.73028	0.0038728	COG0297	glycogen (starch) synthase activity/Synthesizes alpha-1,4-glucan chains using ADP-glucose
[denovogenes]_82359	DJG-VS-DFN	-3.09082	0.00196183	KOG1575/COG0667	oxidoreductase activity/Aldo Keto reductase
[denovogenes]_8540	DJG-VS-DFN	1.26186	0.00594967	COG1538	efflux transmembrane transporter activity
[denovogenes]_97129	DJG-VS-DFN	1.15022	0.00761314	COG0028	Belongs to the TPP enzyme family/acetolactate synthase
[denovogenes]_97367	DJG-VS-DFN	-2.03833	0.00349769	2CMYG	acid phosphatase activity
[denovogenes]_104316	DJG-VS-TAN	1.81065	0.0283669	1GW90	Unknown
[denovogenes]_107846	DJG-VS-TAN	1.85953	0.000916599	COG1850	ribulose-bisphosphate carboxylase activity/RuBisCO catalyzes two reactions the carboxylation of D- ribulose 1,5-bisphosphate, the primary event in carbon dioxide fixation, as well as the oxidative fragmentation of the pentose substrate in the photorespiration process. Both reactions occur simultaneously and in competition at the same active site
[denovogenes]_109505	DJG-VS-TAN	2.30353	0.000365639	2CCPA	catalase activity/Lipoxygenase homology domain-containing protein
[denovogenes]_11134	DJG-VS-TAN	2.16225	0.00708576	1MX77	involved in the transport of maltose and maltodextrins/maltodextrin transmembrane transporter activity
[denovogenes]_116868	DJG-VS-TAN	1.34602	0.0356188	KOG0047/COG0753	catalase activity/Occurs in almost all aerobically respiring organisms and serves to protect cells from the toxic effects of hydrogen peroxide
[denovogenes]_120017	DJG-VS-TAN	-2.46046	6.81527e-05	KOG0907/COG0526	cell redox homeostasis/Belongs to the thioredoxin family
[denovogenes]_1240	DJG-VS-TAN	1.50275	0.00108444	KOG2099/COG0058	glycogen phosphorylase activity/Phosphorylase is an important allosteric enzyme in carbohydrate metabolism. Enzymes from different sources differ in their regulatory mechanisms and in their natural substrates. However, all known phosphorylases share catalytic and structural properties
[denovogenes]_126145	DJG-VS-TAN	1.21734	0.0361001	KOG0360/COG0459	translocation of peptides or proteins into other organism involved in symbiotic interaction/protein refolding
[denovogenes]_135666	DJG-VS-TAN	1.39042	0.00933815	KOG1351/COG1156	ATP hydrolysis coupled proton transport/Produces ATP from ADP in the presence of a proton gradient across the membrane. The V-type beta chain is a regulatory subunit
[denovogenes]_143251	DJG-VS-TAN	1.59866	0.000306686	3P6RF	Saccharomyces cerevisiae YBR085C-A
[denovogenes]_14681	DJG-VS-TAN	-1.36737	0.00276642	COG5309	chondroitin AC lyase activity/glucan endo-1,3-beta-D-glucosidase activity/Belongs to the glycosyl hydrolase 17 family
[denovogenes]_15042	DJG-VS-TAN	-1.0387	0.0303661	KOG1506/COG0192	methionine adenosyltransferase activity
[denovogenes]_151178	DJG-VS-TAN	1.27188	0.0491079	KOG0557/COG0508	dihydrolipoyllysine-residue acetyltransferase activity/S-acyltransferase activity/The pyruvate dehydrogenase complex catalyzes the overall conversion of pyruvate to acetyl-CoA and CO(2)
[denovogenes]_1578	DJG-VS-TAN	-1.65517	0.000826387	COG3957	D-xylulose 5-phosphate D-fructose 6-phosphate phosphoketolase
[denovogenes]_15811	DJG-VS-TAN	1.37283	0.00114736	COG2730	polysaccharide catabolic process/Cellulase (glycosyl hydrolase family 5)
[denovogenes]_160181	DJG-VS-TAN	1.31296	0.033896	KOG0676/COG5277	ATP binding/cytoskeleton organization/Actin
[denovogenes]_16769	DJG-VS-TAN	-1.59662	0.0121559	28J2G	fungal-type cell wall organization/to Saccharomyces cerevisiae NCA3 (YJL116C) and UTH1 (YKR042W)
[denovogenes]_1730	DJG-VS-TAN	-1.42134	0.00948843	KOG0455/COG0527	homoserine dehydrogenase activity/aspartate kinase activity
[denovogenes]_17364	DJG-VS-TAN	-1.20865	0.00801698	COG3203	Forms passive diffusion pores that allow small molecular weight hydrophilic materials across the outer membrane/Belongs to the Gram-negative porin family
[denovogenes]_18216	DJG-VS-TAN	1.51259	0.0350969	COG2230	cyclopropane-fatty-acyl-phospholipid synthase/Mycolic acid cyclopropane synthetase/sphingolipid metabolic process
[denovogenes]_19903	DJG-VS-TAN	-2.38565	1.24472e-05	28J2G	fungal-type cell wall organization/to Saccharomyces cerevisiae NCA3 (YJL116C) and UTH1 (YKR042W)
[denovogenes]_20514	DJG-VS-TAN	-1.2701	0.00961765	KOG2772/COG0176	sedoheptulose-7-phosphate:D-glyceraldehyde-3-phosphate glyceronetransferase activity/Transaldolase is important for the balance of metabolites in the pentose-phosphate pathway
[denovogenes]_207612	DJG-VS-TAN	1.79372	0.0453435	KOG2332/COG1528	ferric iron binding/Stores iron in a soluble, non-toxic, readily available form. Important for iron homeostasis. Iron is taken up in the ferrous form and deposited as ferric hydroxides after oxidation
[denovogenes]_21579	DJG-VS-TAN	-1.13227	0.00889045	KOG2960/COG1635	thiazole biosynthetic process/Involved in the biosynthesis of the thiazole moiety of thiamine. Catalyzes the conversion of NAD and glycine to adenosine diphosphate 5-(2-hydroxyethyl)-4-methylthiazole-2-carboxylate (ADT), an adenylated thiazole intermediate, using free sulfide as a source of sulfur
[denovogenes]_22263	DJG-VS-TAN	1.35628	0.00828924	COG3203	Forms passive diffusion pores that allow small molecular weight hydrophilic materials across the outer membrane
[denovogenes]_22291	DJG-VS-TAN	1.24027	0.00603043	COG4360	ATP adenylyltransferase (5',5''-P-1,P-4-tetraphosphate phosphorylase II)/sulfate adenylyltransferase (ADP) activity/to Saccharomyces cerevisiae APA1 (YCL050C) and APA2 (YDR530C)
[denovogenes]_22427	DJG-VS-TAN	-1.96728	0.000816778	COG0039	L-malate dehydrogenase activity/lactate/malate dehydrogenase, NAD binding domain
[denovogenes]_24058	DJG-VS-TAN	-1.08805	0.0127038	COG0549	Belongs to the carbamate kinase family/EVIDENCE BY HOMOLOGY BIO06.02 ENERGY METABOLISM. Amino acids and amines. THIRD STEP IN ARGININE DEGRADATION VIA ARGININE DEIMINASE. There are three such genes arcC1, arcC2 and arcC3
[denovogenes]_26346	DJG-VS-TAN	-1.0036	0.0293061	KOG1606/COG0214	pyridoxal 5'-phosphate synthase (glutamine hydrolysing) activity
[denovogenes]_26914	DJG-VS-TAN	1.04471	0.0218106	KOG1339	aspartic-type endopeptidase activity/Eukaryotic aspartyl protease
[denovogenes]_27744	DJG-VS-TAN	-1.90524	0.0236713	COG0050	translation elongation factor activity/This protein promotes the GTP-dependent binding of aminoacyl-tRNA to the A-site of ribosomes during protein biosynthesis
[denovogenes]_29894	DJG-VS-TAN	1.42123	0.0160194	COG1344	bacterial-type flagellum-dependent cell motility/Flagellin is the subunit protein which polymerizes to form the filaments of bacterial flagella
[denovogenes]_31462	DJG-VS-TAN	-1.02331	0.0330464	KOG0052/COG5256	translation elongation factor activity/regulation of response to stimulus/Elongation factor
[denovogenes]_3461	DJG-VS-TAN	1.24382	0.00730376	KOG0101/COG0443	ATP binding/unfolded protein binding
[denovogenes]_35598	DJG-VS-TAN	1.50329	0.0461156	COG1686	Belongs to the peptidase S11 family
[denovogenes]_38819	DJG-VS-TAN	1.02612	0.0424154	KOG1339	aspartic-type endopeptidase activity
[denovogenes]_39611	DJG-VS-TAN	1.21278	0.000642539	COG0538	isocitrate dehydrogenase activity
[denovogenes]_40126	DJG-VS-TAN	-1.08835	0.0147523	KOG0356/COG0459	protein refolding/TCP-1/cpn60 chaperonin family
[denovogenes]_44148	DJG-VS-TAN	1.83658	0.00107011	COG2182	maltose binding/Functions in the MalKFGE ABC transporter complex to transport maltose into the cell by using ATP hydrolysis
[denovogenes]_46590	DJG-VS-TAN	-2.55076	0.000140094	COG0819	Catalyzes an amino-pyrimidine hydrolysis reaction at the C5' of the pyrimidine moiety of thiamine compounds, a reaction that is part of a thiamine salvage pathway/TENA/THI-4/PQQC family
[denovogenes]_5066	DJG-VS-TAN	-2.87966	5.00981e-05	KOG1184/COG3961	pyruvate decarboxylase activity
[denovogenes]_5071	DJG-VS-TAN	2.26168	0.000105801	KOG1184/COG3961	pyruvate decarboxylase activity
[denovogenes]_50876	DJG-VS-TAN	-1.33702	0.00644957	COG0057	glyceraldehyde-3-phosphate dehydrogenase (NAD(P)+) (phosphorylating) activity/Belongs to the glyceraldehyde-3-phosphate dehydrogenase family
[denovogenes]_53642	DJG-VS-TAN	2.14413	0.00437408	COG2182	maltose binding/Functions in the MalKFGE ABC transporter complex to transport maltose into the cell by using ATP hydrolysis
[denovogenes]_53820	DJG-VS-TAN	-1.10446	0.00524153	KOG0852/COG0450	peroxiredoxin activity/alkyl hydroperoxide reductase/to Saccharomyces cerevisiae TSA2 (YDR453C) and TSA1 (YML028W)
[denovogenes]_5418	DJG-VS-TAN	-1.72635	0.00413935	KOG2598/COG0351	hydroxymethylpyrimidine kinase activity/phosphomethylpyrimidine kinase activity
[denovogenes]_55686	DJG-VS-TAN	1.46899	0.000691583	COG3203	Forms passive diffusion pores that allow small molecular weight hydrophilic materials across the outer membrane
[denovogenes]_56734	DJG-VS-TAN	-1.0235	0.0118903	KOG1411/COG1448	Aspartate aminotransferase
[denovogenes]_5949	DJG-VS-TAN	-1.18015	0.00023483	KOG0228	beta-fructofuranosidase activity/Belongs to the glycosyl hydrolase 32 family/inulin catabolic process
[denovogenes]_64799	DJG-VS-TAN	1.97412	0.0204378	KOG0710/COG0071	response to heat/Belongs to the small heat shock protein (HSP20) family
[denovogenes]_67566	DJG-VS-TAN	1.6502	0.0223581	1GWZB	Unknown
[denovogenes]_73150	DJG-VS-TAN	1.19406	0.00535572	COG3203	Forms passive diffusion pores that allow small molecular weight hydrophilic materials across the outer membrane
[denovogenes]_7859	DJG-VS-TAN	-1.43972	0.0271397	COG0297	glycogen (starch) synthase activity/Synthesizes alpha-1,4-glucan chains using ADP-glucose
[denovogenes]_82359	DJG-VS-TAN	-3.32674	0.00148598	KOG1575/COG0667	oxidoreductase activity/Aldo Keto reductase
[denovogenes]_8330	DJG-VS-TAN	-2.20484	0.00129636	COG0469	pyruvate kinase activity
[denovogenes]_8334	DJG-VS-TAN	-1.38682	0.00107134	28HI0	polysaccharide catabolic process/cell wall organization/to Saccharomyces cerevisiae SIM1 (YIL123W) and SUN4 (YNL066W)
[denovogenes]_8540	DJG-VS-TAN	1.16954	0.00220223	COG1538	efflux transmembrane transporter activity
[denovogenes]_88984	DJG-VS-TAN	1.21626	0.0339223	KOG1756/COG5262	Histone H2A/protein heterodimerization activity
[denovogenes]_9611	DJG-VS-TAN	-1.88796	1.95132e-06	COG0148	phosphopyruvate hydratase activity/Catalyzes the reversible conversion of 2- phosphoglycerate into phosphoenolpyruvate. It is essential for the degradation of carbohydrates via glycolysis
[denovogenes]_103229	DFN-VS-TAN	-2.11147	0.0118111	COG0366	hydrolase activity, hydrolyzing O-glycosyl compounds
[denovogenes]_103468	DFN-VS-TAN	1.58083	0.00411379	COG0443	unfolded protein binding
[denovogenes]_11134	DFN-VS-TAN	1.19609	0.0411994	COG4580	maltodextrin transmembrane transporter activity
[denovogenes]_12988	DFN-VS-TAN	1.08804	0.0324398	KOG1268	glutamine-fructose-6-phosphate transaminase (isomerizing) activity
[denovogenes]_135666	DFN-VS-TAN	1.65081	0.00423448	KOG1351/COG1156	ATP hydrolysis coupled proton transport/Produces ATP from ADP in the presence of a proton gradient across the membrane. The V-type beta chain is a regulatory subunit
[denovogenes]_13777	DFN-VS-TAN	-1.00981	0.0101361	COG0050	translation elongation factor activity
[denovogenes]_14320	DFN-VS-TAN	-1.0932	0.000651803	COG0057	glyceraldehyde-3-phosphate dehydrogenase (NAD(P)+) (phosphorylating) activity
[denovogenes]_143251	DFN-VS-TAN	1.32137	0.000855443	3P6RF	Saccharomyces cerevisiae YBR085C-A
[denovogenes]_1578	DFN-VS-TAN	-2.04249	0.00026539	COG3957	D-xylulose 5-phosphate D-fructose 6-phosphate phosphoketolase
[denovogenes]_160181	DFN-VS-TAN	1.26773	0.0384298	KOG0676/COG5277	ATP binding/cytoskeleton organization
[denovogenes]_16306	DFN-VS-TAN	1.30821	0.0403214	KOG0147	mRNA processing/RNA recognition motif. (a.k.a. RRM, RBD, or RNP domain)
[denovogenes]_1730	DFN-VS-TAN	-1.26299	0.0227697	KOG0455/COG0527	homoserine dehydrogenase activity/aspartate kinase activity
[denovogenes]_17642	DFN-VS-TAN	1.22752	0.00334023	KOG2903/COG0435	glutathione dehydrogenase (ascorbate) activity/Glutathione S-transferase
[denovogenes]_18147	DFN-VS-TAN	-1.01553	0.00953054	COG3203	Forms passive diffusion pores that allow small molecular weight hydrophilic materials across the outer membrane
[denovogenes]_18216	DFN-VS-TAN	1.74609	0.0203616	COG2230	cyclopropane-fatty-acyl-phospholipid synthase
[denovogenes]_19903	DFN-VS-TAN	-1.21506	0.000558831	28J2G	fungal-type cell wall organization/to Saccharomyces cerevisiae NCA3 (YJL116C) and UTH1 (YKR042W)
[denovogenes]_22582	DFN-VS-TAN	1.72378	0.0320998	KOG0668	protein serine/threonine kinase activity
[denovogenes]_22868	DFN-VS-TAN	-1.50633	0.0267014	COG0176	Transaldolase is important for the balance of metabolites in the pentose-phosphate pathway
[denovogenes]_25590	DFN-VS-TAN	1.32448	0.0288506	KOG3288/COG5539	ubiquitin-specific protease activity involved in negative regulation of retrograde protein transport, ER to cytosol/protein K27-linked deubiquitination
[denovogenes]_25955	DFN-VS-TAN	-1.40781	0.0283336	KOG3017/COG2340	peptidase inhibitor activity
[denovogenes]_29611	DFN-VS-TAN	2.4784	0.0142162	COG4571	Outer membrane protease
[denovogenes]_30963	DFN-VS-TAN	1.43375	0.0434486	COG3387	glucan 1,4-alpha-glucosidase activity/Glycosyl hydrolases family 15
[denovogenes]_35147	DFN-VS-TAN	1.70543	0.021298	KOG4767/COG1622	oxidoreductase activity, acting on a heme group of donors, oxygen as acceptor
[denovogenes]_36462	DFN-VS-TAN	1.48696	0.0377603	COG0715	thiamine-containing compound biosynthetic process
[denovogenes]_38321	DFN-VS-TAN	1.05106	0.000117453	COG0457	peptidyl-tyrosine sulfation
[denovogenes]_38819	DFN-VS-TAN	1.1844	0.0251267	KOG1339	aspartic-type endopeptidase activity
[denovogenes]_4069	DFN-VS-TAN	1.24695	0.0140823	KOG0063/COG1245	ribosomal small subunit binding/4Fe-4S binding domain
[denovogenes]_42012	DFN-VS-TAN	-3.95958	0.025038	COG2885/COG3637	chlorophyll binding/Has lipid A 3-O-deacylase activity. Hydrolyzes the ester bond at the 3 position of lipid A, a bioactive component of lipopolysaccharide (LPS), thereby releasing the primary fatty acyl moiety
[denovogenes]_4454	DFN-VS-TAN	-1.49696	0.00417912	KOG0471/COG0366	alpha-amylase activity/hydrolase activity, hydrolyzing O-glycosyl compounds
[denovogenes]_45818	DFN-VS-TAN	1.15556	0.0298364	KOG0815/COG0244	ribosome biogenesis/Forms part of the ribosomal stalk, playing a central role in the interaction of the ribosome with GTP-bound translation factors
[denovogenes]_4584	DFN-VS-TAN	-2.10295	0.0015024	KOG0471/COG0366	alpha-amylase activity/hydrolase activity, hydrolyzing O-glycosyl compounds
[denovogenes]_591	DFN-VS-TAN	1.32786	0.0174681	KOG2450/COG1012	aldehyde dehydrogenase (NAD) activity/belongs to the aldehyde dehydrogenase family
[denovogenes]_5949	DFN-VS-TAN	-1.61905	3.94409e-05	KOG0228/COG1621	beta-fructofuranosidase activity/Belongs to the glycosyl hydrolase 32 family
[denovogenes]_64799	DFN-VS-TAN	2.74099	0.00487625	KOG0710/COG0071	response to heat/Belongs to the small heat shock protein (HSP20) family
[denovogenes]_65686	DFN-VS-TAN	1.47184	0.00208819	COG3637	Has lipid A 3-O-deacylase activity. Hydrolyzes the ester bond at the 3 position of lipid A, a bioactive component of lipopolysaccharide (LPS), thereby releasing the primary fatty acyl moiety
[denovogenes]_67359	DFN-VS-TAN	1.00012	0.0153917	COG2190	phosphoenolpyruvate-dependent sugar phosphotransferase system
[denovogenes]_67566	DFN-VS-TAN	1.42665	0.0370465	1GTYW	Mortierella verticillata NRRL 6337
[denovogenes]_68290	DFN-VS-TAN	1.45811	0.0040476	KOG0426	protein polyubiquitination
[denovogenes]_70186	DFN-VS-TAN	1.55674	0.0240326	KOG0019/COG0326	unfolded protein binding
[denovogenes]_71707	DFN-VS-TAN	1.07737	0.0159038	KOG0728/COG0554	proteasome-activating ATPase activity/glycerol kinase activity
[denovogenes]_7713	DFN-VS-TAN	-1.99392	0.000813889	KOG0471/COG0366	alpha-amylase activity/hydrolase activity, hydrolyzing O-glycosyl compounds
[denovogenes]_7859	DFN-VS-TAN	1.29056	0.0165542	COG0297	glycogen (starch) synthase activity/Synthesizes alpha-1,4-glucan chains using ADP-glucose
[denovogenes]_8330	DFN-VS-TAN	-1.73067	0.00433011	COG0469	pyruvate kinase activity
[denovogenes]_88984	DFN-VS-TAN	1.27538	0.0284705	KOG1756/COG5262	Histone H2A/protein heterodimerization activity
[denovogenes]_9611	DFN-VS-TAN	-1.84097	3.84579e-06	COG0148	phosphopyruvate hydratase activity/Catalyzes the reversible conversion of 2- phosphoglycerate into phosphoenolpyruvate. It is essential for the degradation of carbohydrates via glycolysis
[denovogenes]_97367	DFN-VS-TAN	1.63382	0.0077728	1GSIK	Phosphoesterase family/acid phosphatase activity

## Sheet: Table S4
Supplementary Table 4. GO enrichment analysis of differentially expressed proteins identified by metaproteomic analysis among Zaopei samples (DJG, DFN, TAN)
GO_id	Pathway	Protein name	Type	Goup	Orthologous_id	Function
GO:0015288	Porin activity	[denovogenes]_17454	Molecular Function	DJG-VS-DFN	COG2885/COG3637	Chlorophyll binding/Has lipid A 3-O-deacylase activity. Hydrolyzes the ester bond at the 3 position of lipid A, a bioactive component of lipopolysaccharide (LPS), thereby releasing the primary fatty acyl moiety
GO:0015288	Porin activity	[denovogenes]_55686	Molecular Function	DJG-VS-DFN	COG3203	Forms passive diffusion pores that allow small molecular weight hydrophilic materials across the outer membrane
GO:0015288	Porin activity	[denovogenes]_10297	Molecular Function	DJG-VS-DFN	COG4580	Maltodextrin transmembrane transporter activity
GO:0015288	Porin activity	[denovogenes]_73150	Molecular Function	DJG-VS-DFN	COG3203	Forms passive diffusion pores that allow small molecular weight hydrophilic materials across the outer membrane
GO:0015288	Porin activity	[denovogenes]_22263	Molecular Function	DJG-VS-DFN	COG3203	Forms passive diffusion pores that allow small molecular weight hydrophilic materials across the outer membrane
GO:0015288	Porin activity	[denovogenes]_33734	Molecular Function	DJG-VS-DFN	COG3203	Forms passive diffusion pores that allow small molecular weight hydrophilic materials across the outer membrane
GO:0015288	Porin activity	[denovogenes]_17850	Molecular Function	DJG-VS-DFN	COG2885/COG3637	Chlorophyll binding/Has lipid A 3-O-deacylase activity. Hydrolyzes the ester bond at the 3 position of lipid A, a bioactive component of lipopolysaccharide (LPS), thereby releasing the primary fatty acyl moiety
GO:0015288	Porin activity	[denovogenes]_43603	Molecular Function	DJG-VS-DFN	COG3203	Forms passive diffusion pores that allow small molecular weight hydrophilic materials across the outer membrane
GO:0004556	Alpha-amylase activity	[denovogenes]_4454	Molecular Function	DJG-VS-DFN	KOG0471	Alpha-amylase activity
GO:0004556	Alpha-amylase activity	[denovogenes]_7713	Molecular Function	DJG-VS-DFN	KOG0471	Alpha-amylase activity
GO:0004556	Alpha-amylase activity	[denovogenes]_4584	Molecular Function	DJG-VS-DFN	KOG0471	Alpha-amylase activity
GO:0004556	Alpha-amylase activity	[denovogenes]_4454	Molecular Function	DFN-VS-TAN	KOG0471	Alpha-amylase activity
GO:0004556	Alpha-amylase activity	[denovogenes]_7713	Molecular Function	DFN-VS-TAN	KOG0471	Alpha-amylase activity
GO:0004556	Alpha-amylase activity	[denovogenes]_4584	Molecular Function	DFN-VS-TAN	KOG0471	Alpha-amylase activity
GO:0016831	Carboxy-lyase activity	[denovogenes]_5071	Molecular Function	DJG-VS-TAN	KOG1184	Pyruvate decarboxylase activity
GO:0016831	Carboxy-lyase activity	[denovogenes]_5066	Molecular Function	DJG-VS-TAN	KOG1184	Pyruvate decarboxylase activity
GO:0015288	Porin activity	[denovogenes]_11134	Molecular Function	DJG-VS-TAN	COG4580	Maltodextrin transmembrane transporter activity
GO:0015288	Porin activity	[denovogenes]_22263	Molecular Function	DJG-VS-TAN	COG3203	Forms passive diffusion pores that allow small molecular weight hydrophilic materials across the outer membrane
GO:0015288	Porin activity	[denovogenes]_55686	Molecular Function	DJG-VS-TAN	COG3203	Forms passive diffusion pores that allow small molecular weight hydrophilic materials across the outer membrane
GO:0015288	Porin activity	[denovogenes]_17364	Molecular Function	DJG-VS-TAN	COG3203	Forms passive diffusion pores that allow small molecular weight hydrophilic materials across the outer membrane
GO:0015288	Porin activity	[denovogenes]_73150	Molecular Function	DJG-VS-TAN	COG3203	Forms passive diffusion pores that allow small molecular weight hydrophilic materials across the outer membrane
GO:0000023	Maltose metabolic process	[denovogenes]_4454	Biological Process	DJG-VS-DFN	KOG0471	Alpha-amylase activity
GO:0000023	Maltose metabolic process	[denovogenes]_7713	Biological Process	DJG-VS-DFN	KOG0471	Alpha-amylase activity
GO:0000023	Maltose metabolic process	[denovogenes]_4584	Biological Process	DJG-VS-DFN	KOG0471	Alpha-amylase activity
GO:0042776	Mitochondrial ATP synthesis coupled proton transport	[denovogenes]_19903	Biological Process	DJG-VS-DFN	28J2G	Fungal-type cell wall organization
GO:0034220	Ion transmembrane transport	[denovogenes]_55686	Biological Process	DJG-VS-DFN	COG3203	Forms passive diffusion pores that allow small molecular weight hydrophilic materials across the outer membrane
GO:0034220	Ion transmembrane transport	[denovogenes]_73150	Biological Process	DJG-VS-DFN	COG3203	Forms passive diffusion pores that allow small molecular weight hydrophilic materials across the outer membrane
GO:0034220	Ion transmembrane transport	[denovogenes]_22263	Biological Process	DJG-VS-DFN	COG3203	Forms passive diffusion pores that allow small molecular weight hydrophilic materials across the outer membrane
GO:0034220	Ion transmembrane transport	[denovogenes]_33734	Biological Process	DJG-VS-DFN	COG3203	Forms passive diffusion pores that allow small molecular weight hydrophilic materials across the outer membrane
GO:0034220	Ion transmembrane transport	[denovogenes]_43603	Biological Process	DJG-VS-DFN	COG3203	Forms passive diffusion pores that allow small molecular weight hydrophilic materials across the outer membrane
GO:0034219	Carbohydrate transmembrane transport	[denovogenes]_44148	Biological Process	DJG-VS-DFN	COG2182	Maltose binding
GO:0034219	Carbohydrate transmembrane transport	[denovogenes]_10297	Biological Process	DJG-VS-DFN	COG4580	Maltodextrin transmembrane transporter activity
GO:0034219	Carbohydrate transmembrane transport	[denovogenes]_53642	Biological Process	DJG-VS-DFN	COG2182	Maltose binding
GO:0055085	Transmembrane transport	[denovogenes]_17454	Biological Process	DJG-VS-DFN	COG2885/COG3637	Chlorophyll binding/Has lipid A 3-O-deacylase activity. Hydrolyzes the ester bond at the 3 position of lipid A, a bioactive component of lipopolysaccharide (LPS), thereby releasing the primary fatty acyl moiety
GO:0055085	Transmembrane transport	[denovogenes]_8540	Biological Process	DJG-VS-DFN	COG1538	Efflux transmembrane transporter activity
GO:0055085	Transmembrane transport	[denovogenes]_53642	Biological Process	DJG-VS-DFN	COG2182	Maltose binding
GO:0055085	Transmembrane transport	[denovogenes]_17850	Biological Process	DJG-VS-DFN	COG2885/COG3637	Chlorophyll binding/Has lipid A 3-O-deacylase activity. Hydrolyzes the ester bond at the 3 position of lipid A, a bioactive component of lipopolysaccharide (LPS), thereby releasing the primary fatty acyl moiety
GO:0008645	Hexose transmembrane transport	[denovogenes]_7734	Biological Process	DJG-VS-DFN	KOG1369	Glucose binding
GO:0006616	SRP-dependent cotranslational protein targeting to membrane,translocation	[denovogenes]_3461	Biological Process	DJG-VS-DFN	KOG0101	ATP binding
GO:0000023	Maltose metabolic process	[denovogenes]_4454	Biological Process	DFN-VS-TAN	KOG0471	Alpha-amylase activity
GO:0000023	Maltose metabolic process	[denovogenes]_7713	Biological Process	DFN-VS-TAN	KOG0471	Alpha-amylase activity
GO:0000023	Maltose metabolic process	[denovogenes]_4584	Biological Process	DFN-VS-TAN	KOG0471	Alpha-amylase activity
GO:0006616	SRP-dependent cotranslational protein targeting to membrane,translocation	[denovogenes]_3461	Biological Process	DJG-VS-TAN	KOG0101	ATP binding
GO:0034219	Carbohydrate transmembrane transport	[denovogenes]_11134	Biological Process	DJG-VS-TAN	COG4580	Maltodextrin transmembrane transporter activity
GO:0034219	Carbohydrate transmembrane transport	[denovogenes]_44148	Biological Process	DJG-VS-TAN	COG2182	Maltose binding
GO:0034219	Carbohydrate transmembrane transport	[denovogenes]_53642	Biological Process	DJG-VS-TAN	COG2182	Maltose binding
GO:0055085	Transmembrane transport	[denovogenes]_8540	Biological Process	DJG-VS-TAN	COG1538	Efflux transmembrane transporter activity
GO:0034220	Ion transmembrane transport	[denovogenes]_55686	Biological Process	DJG-VS-TAN	COG3203	Forms passive diffusion pores that allow small molecular weight hydrophilic materials across the outer membrane
GO:0034220	Ion transmembrane transport	[denovogenes]_17364	Biological Process	DJG-VS-TAN	COG3203	Forms passive diffusion pores that allow small molecular weight hydrophilic materials across the outer membrane
GO:0034220	Ion transmembrane transport	[denovogenes]_73150	Biological Process	DJG-VS-TAN	COG3203	Forms passive diffusion pores that allow small molecular weight hydrophilic materials across the outer membrane
GO:0034220	Ion transmembrane transport	[denovogenes]_22263	Biological Process	DJG-VS-TAN	COG3203	Forms passive diffusion pores that allow small molecular weight hydrophilic materials across the outer membrane
GO:1902600	Proton transmembrane transport	[denovogenes]_135666	Biological Process	DJG-VS-TAN	KOG1351	ATP hydrolysis coupled proton transport
GO:0042776	Mitochondrial ATP synthesis coupled proton transport	[denovogenes]_19903	Biological Process	DJG-VS-TAN	28J2G	Fungal-type cell wall organization
GO:0009074	Aromatic aminoacid familycatabolicprocess	[denovogenes]_5071	Biological Process	DJG-VS-TAN	KOG1184	Pyruvate decarboxylase activity
GO:0009074	Aromatic aminoacid familycatabolicprocess	[denovogenes]_5066	Biological Process	DJG-VS-TAN	KOG1184	Pyruvate decarboxylase activity
GO:0009230	Thiamine catabolic process	[denovogenes]_5418	Biological Process	DJG-VS-TAN	KOG2598	Hydroxymethylpyrimidine kinase activity
GO:0042744	Hydrogen peroxide catabolic process	[denovogenes]_116868	Biological Process	DJG-VS-TAN	KOG0047	Catalase activity
GO:0030312	Extemal encapsulating strueture	[denovogenes]_16769	Cellular Component	DJG-VS-TAN	28J2G	Fungal-type cell wall organization
GO:0030312	Extemal encapsulating strueture	[denovogenes]_14681	Cellular Component	DJG-VS-TAN	COG5309	Chondroitin AC lyase activity/glucan endo-1,3-beta-D-glucosidase activity
GO:0009986	Cell surface	[denovogenes]_9611	Cellular Component	DJG-VS-TAN	COG0148	Phosphopyruvate hydratase activity
GO:0009986	Cell surface	[denovogenes]_20514	Cellular Component	DJG-VS-TAN	KOG2772	Sedoheptulose-7-phosphate:D-glyceraldehyde-3-phosphate glyceronetransferase activity
GO:0009986	Cell surface	[denovogenes]_16769	Cellular Component	DJG-VS-DFN	28J2G	Fungal-type cell wall organization
GO:0019867	Outer membrane	[denovogenes]_8540	Cellular Component	DJG-VS-DFN	COG1538	Efflux transmembrane transporter activity
GO:0009986	Cell surface	[denovogenes]_19903	Cellular Component	DJG-VS-DFN	28J2G	Fungal-type cell wall organization
GO:0046930	Pore complex	[denovogenes]_22263	Cellular Component	DJG-VS-DFN	COG3203	Forms passive diffusion pores that allow small molecular weight hydrophilic materials across the outer membrane
GO:0046930	Pore complex	[denovogenes]_33734	Cellular Component	DJG-VS-DFN	COG3203	Forms passive diffusion pores that allow small molecular weight hydrophilic materials across the outer membrane
GO:0046930	Pore complex	[denovogenes]_55686	Cellular Component	DJG-VS-DFN	COG3203	Forms passive diffusion pores that allow small molecular weight hydrophilic materials across the outer membrane
GO:0046930	Pore complex	[denovogenes]_43603	Cellular Component	DJG-VS-DFN	COG3203	Forms passive diffusion pores that allow small molecular weight hydrophilic materials across the outer membrane
GO:0046930	Pore complex	[denovogenes]_10297	Cellular Component	DJG-VS-DFN	COG4580	Maltodextrin transmembrane transporter activity
GO:0046930	Pore complex	[denovogenes]_73150	Cellular Component	DJG-VS-DFN	COG3203	Forms passive diffusion pores that allow small molecular weight hydrophilic materials across the outer membrane
GO:0009279	Cell outer membrane	[denovogenes]_17454	Cellular Component	DJG-VS-DFN	COG2885/COG3637	Chlorophyll binding/Has lipid A 3-O-deacylase activity. Hydrolyzes the ester bond at the 3 position of lipid A, a bioactive component of lipopolysaccharide (LPS), thereby releasing the primary fatty acyl moiety
GO:0009279	Cell outer membrane	[denovogenes]_29611	Cellular Component	DJG-VS-DFN	COG4571	Outer membrane protease
GO:0009279	Cell outer membrane	[denovogenes]_23120	Cellular Component	DJG-VS-DFN	COG4571	Outer membrane protease
GO:0009279	Cell outer membrane	[denovogenes]_17850	Cellular Component	DJG-VS-DFN	COG2885/COG3637	Chlorophyll binding/Has lipid A 3-O-deacylase activity. Hydrolyzes the ester bond at the 3 position of lipid A, a bioactive component of lipopolysaccharide (LPS), thereby releasing the primary fatty acyl moiety
GO:0009279	Cell outer membrane	[denovogenes]_62585	Cellular Component	DJG-VS-DFN	COG3637	Has lipid A 3-O-deacylase activity. Hydrolyzes the ester bond at the 3 position of lipid A, a bioactive component of lipopolysaccharide (LPS), thereby releasing the primary fatty acyl moiety
GO:0009279	Cell outer membrane	[denovogenes]_29611	Cellular Component	DFN-VS-TAN	COG4571	Outer membrane protease
GO:0009279	Cell outer membrane	[denovogenes]_42012	Cellular Component	DFN-VS-TAN	COG2885/COG3637	Chlorophyll binding/Has lipid A 3-O-deacylase activity. Hydrolyzes the ester bond at the 3 position of lipid A, a bioactive component of lipopolysaccharide (LPS), thereby releasing the primary fatty acyl moiety
GO:0009279	Cell outer membrane	[denovogenes]_11134	Cellular Component	DFN-VS-TAN	COG4580	Maltodextrin transmembrane transporter activity
GO:0009986	Cell surface	[denovogenes]_19903	Cellular Component	DFN-VS-TAN	28J2G	Fungal-type cell wall organization
GO:0005844	Polysome	[denovogenes]_16306	Cellular Component	DFN-VS-TAN	KOG0147	mRNA processing
GO:0005576	Cell surface	[denovogenes]_9611	Cellular Component	DFN-VS-TAN	COG0148	Phosphopyruvate hydratase activity
GO:0005576	Extracellular region	[denovogenes]_25955	Cellular Component	DFN-VS-TAN	KOG3017	Peptidase inhibitor activity
GO:0005576	Extracellular region	[denovogenes]_103468	Cellular Component	DFN-VS-TAN	KOG0101	ATP binding

## Sheet: Table S5
Supplementary Table 5. Correlation network analysis of microbial genera based on metaproteomic data
Genus1	Genus2	Cor(Pearson's r)	P-value
Pediococcus	Prevotella	0.999772	5.89e-13
Escherichia	Lachancea	0.958019	4.79e-05
Lactococcus	Weissella	0.919306	0.000453854
Escherichia	Rhizopus	-0.887255	0.00141673
Rhizopus	Saccharomyces	-0.88628	0.00145864
Lachancea	Rhizopus	-0.85098	0.00362437
Enterobacter	Sphingosinicella	-0.843424	0.0042761
Enterobacter	Lachancea	0.834493	0.00514475
Enterobacter	Escherichia	0.828339	0.00580892
Lactobacillus	Pediococcus	0.827158	0.00594264
Lactobacillus	Prevotella	0.81629	0.00727396
Kosakonia	Prevotella	0.815262	0.00740961
Kosakonia	Saccharomyces	-0.808292	0.00837396
Kosakonia	Pediococcus	0.808203	0.00838679
Choanephora	Weissella	0.799976	0.00963168
Prevotella	Saccharomyces	-0.751675	0.0195131
Pediococcus	Saccharomyces	-0.747235	0.0206637
Choanephora	Lactococcus	0.742147	0.0220363
Klebsiella	Sphingosinicella	-0.73425	0.024284
Enterobacter	Klebsiella	0.714465	0.0305639
Choanephora	Sphingosinicella	0.707815	0.032891
Escherichia	Sphingosinicella	-0.707213	0.0331074
Prevotella	Rhizopus	0.698754	0.0362431
Pediococcus	Rhizopus	0.696027	0.0372934
Frankia	Sphingosinicella	-0.677953	0.0447557
Kosakonia	Pantoea	0.677293	0.0450446
Enterobacter	Rhizopus	-0.674054	0.0464813
Escherichia	Prevotella	-0.673392	0.0467788
Escherichia	Pediococcus	-0.672838	0.0470285

## Sheet: Table S6
Supplementary Table 6. Differential metabolites identified by untargeted LC-MS metabolomic analysis among Zaopei samples (DJG, DFN, TAN)
Name	Formula	Final Class	Log2FC(DJG-vs-DFN)	Log2FC(DJG-vs-TAN)	Log2FC(DFN-vs-TAN)	P-value(DJG-vs-DFN)	P-value(DJG-vs-TAN)	P-value(DFN-vs-TAN)	VIP(DJG-vs-DFN)	VIP(DJG-vs-TAN)	VIP(DFN-vs-TAN)
3'-Adenosine monophosphate (3'-AMP)	C10H14N5O7P	Nucleic acids and analogues	6.82597	6.61832	-0.207654	0.00598393	0.00643055	0.232087	3.25825	3.47171	0.47353
Adenosine 5'-monophosphate	C10H14N5O7P	Purines and derivatives	6.21862	5.61709	-0.601536	1.23972e-05	1.51349e-05	0.0975163	3.45887	3.58985	0.890104
alpha-D-Mannose 1-phosphate	C6H13O9P	Carbohydrates	5.83295	5.25339	-0.579567	3.52417e-08	1.73848e-10	0.00628552	3.34187	3.46385	1.11226
10-Nitrolinoleate	C18H31NO4	Fatty acyls[FA]	4.47253	4.47574	0.00321515	8.41049e-07	1.01632e-07	0.983318	2.92653	3.19489	0.00174574
2-Pyridylacetic acid	C7H7NO2	Pyridine and derivatives	4.28154	5.18066	0.899125	3.01986e-06	2.27731e-06	0.00541573	2.86187	3.44486	1.34743
Aldosterone	C21H28O5	Steroids and derivatives	4.20625	5.45834	1.25209	2.34775e-05	6.06392e-06	0.00341315	2.84054	3.53748	1.60628
Guanosine monophosphate (GMP)	C10H14N5O8P	Purines and derivatives	3.63085	2.96695	-0.663903	1.5749e-08	1.27128e-05	0.00697495	2.63872	2.60365	1.14237
Linoleic acid	C18H32O2	Fatty acyls[FA]	3.53192	3.84065	0.308729	1.78738e-07	0.000388293	0.355115	2.59744	2.97351	0.659802
Glucose 1-phosphate	C6H13O9P	Carbohydrates	3.48242	3.79953	0.317111	1.93616e-05	5.59955e-06	0.296549	2.58724	2.94491	0.545826
Nervonic acid	C24H46O2	Fatty acyls[FA]	3.42747	3.23655	-0.19092	2.55563e-05	3.72818e-05	0.486865	2.51657	2.6558	0.417221
Indolelactic acid	C11H11NO3	Indole and derivatives	3.19374	3.84217	0.648427	2.22728e-09	1.63102e-07	0.0021961	2.47267	2.96322	1.21161
Cyclohexanecarboxylic acid	C7H12O2	Organic acids	2.94696	4.18421	1.23724	5.99488e-05	7.57798e-06	0.0019545	2.31523	3.04679	1.64632
(+/-)9,10-dihydroxy-12Z-octadecenoic acid	C18H34O4	Fatty acyls[FA]	2.91369	2.7226	-0.191095	2.89096e-05	6.72739e-05	0.701997	2.31855	2.43675	0.271737
3-Hydroxydodecanoic acid	C12H24O3	Organic acids	2.90064	3.36886	0.468223	4.06174e-06	8.15309e-08	0.0366399	2.35125	2.77166	0.875949
LysoPI(18:1(9Z)/0:0)	C27H51O12P	Glycerophospholipids[GP]	2.77036	1.94373	-0.826627	0.0347719	0.0773521	0.681094	2.32372	2.08861	0.592424
Dehydroepiandrosterone (DHEA)	C19H28O2	Steroids and derivatives	2.68294	1.40216	-1.28079	0.464001	0.924371	0.00249774	0.966763	0.168448	1.64209
Palmitoleic acid	C16H30O2	Fatty acyls[FA]	2.49149	2.14628	-0.345214	1.54338e-05	4.09234e-05	0.249086	2.15133	2.1625	0.597929
Homovanillic acid sulfate	C9H10O7S	Organic acids	2.39765	2.2026	-0.195046	5.14034e-08	4.42484e-06	0.248155	2.13699	2.23673	0.42354
5Z-Dodecenoic acid	C12H22O2	Fatty acyls[FA]	2.39263	2.76958	0.37695	0.0141082	0.00820974	0.779229	1.8793	2.18121	0.255668
Phenol	C6H6O	Phenols and derivatives	2.33611	1.34887	-0.987244	5.96905e-06	1.87837e-05	0.00266429	2.10053	1.72359	1.48271
3-Hydroxysebacic acid	C10H18O5	Organic acids	2.30431	2.47751	0.173198	2.82652e-07	2.56481e-06	0.224247	2.09816	2.37637	0.470156
4-Hydroxycinnamic acid	C9H8O3	Polyketides[PK]	2.29472	5.81026	3.51554	0.0424075	3.6232e-06	0.0913168	2.17284	3.64784	1.97735
Hexadecanedioic acid	C16H30O4	Fatty acyls[FA]	2.24397	1.83274	-0.41123	0.00155938	0.000336613	0.302379	1.99566	1.95575	0.691499
Acetophenone	C8H8O	Carbonyl compounds	2.17955	2.57606	0.396515	7.62333e-09	3.01602e-05	0.0540098	2.04063	2.42291	0.854664
Desaminotyrosine	C9H10O3	Phenylpropanoic acids	2.1648	1.47391	-0.690895	5.0278e-06	1.87412e-05	0.0018224	2.0329	1.8269	1.22512
3-Hydroxydodecanedioic acid	C12H22O5	Organic acids	2.15788	2.65414	0.496252	1.36374e-06	1.85219e-05	0.0168465	2.02959	2.46258	0.997727
L-(+)-Citrulline	C6H13N3O3	Amino acids, peptides, and analogues	2.11083	1.51886	-0.591976	0.00237768	0.00757223	0.0267391	1.88231	1.66028	0.992297
Hexanoylcarnitine	C13H25NO4	Fatty acyls[FA]	2.08247	1.29673	-0.785744	0.000657967	0.00498284	0.051841	1.98427	1.67817	1.08427
Pantothenic acid	C9H17NO5	Alcohols	2.08101	0.924515	-1.15649	0.000482438	0.0114697	0.00183184	1.92575	1.26978	1.5744
9-Oxo-10(E),12(E)-octadecadienoic acid	C18H30O3	Fatty acyls[FA]	2.04001	3.49354	1.45352	0.00263331	0.0015104	0.04906	1.83582	2.74418	1.71977
Hydroxyphenyllactic acid	C9H10O4	Phenylpropanoic acids	2.02577	2.78354	0.757771	8.6422e-09	1.50747e-08	0.000174442	1.96727	2.52153	1.32485
4-Pyridoxic acid	C8H9NO4	Pyridine and derivatives	1.98839	1.37036	-0.618029	2.22728e-09	1.80899e-08	9.07946e-05	1.9501	1.76689	1.20261
Traumatic acid	C12H20O4	Fatty acyls[FA]	1.95322	2.88491	0.931687	1.00113e-06	8.6246e-08	0.000537341	1.91924	2.55549	1.4523
Eicosadienoic acid	C20H36O2	Fatty acyls[FA]	1.94329	3.1594	1.21611	0.00240904	0.00614295	0.0953996	1.89369	2.72013	1.57176
2-Methoxyestrone	C19H24O3	Steroids and derivatives	1.92776	4.83844	2.91067	0.00782913	0.000460855	0.00479103	1.90252	3.34726	2.43257
L-Homoarginine	C7H16N4O2	Amino acids, peptides, and analogues	1.90862	1.90419	-0.00442469	0.000240239	9.11189e-05	0.993347	1.85178	2.02465	0.00896152
Galactonic acid	C6H12O7	Organic acids	1.90422	1.68171	-0.222509	2.20932e-07	1.47569e-07	0.0362798	1.9023	1.95688	0.594658
Sulfate	H2O4S	Non-metal sulfates	1.88945	1.67348	-0.215972	5.60749e-09	1.19967e-08	0.00432308	1.89848	1.9519	0.65917
Ursolic acid	C30H48O3	Terpenoids	1.84831	-0.019414	-1.86772	0.00302816	0.93391	0.00444739	1.85651	0.0411875	2.07852
Ricinoleic acid	C18H34O3	Fatty acyls[FA]	1.83786	2.04366	0.205795	0.000766994	2.78765e-05	0.677728	1.8412	2.11524	0.240581
7-Ketodeoxycholic acid	C24H38O5	Bile acids, alcohols and derivatives	1.78087	3.36375	1.58288	7.05671e-05	0.000163036	0.0100003	1.80664	2.75678	1.88271
Methylglutaric acid	C6H10O4	Fatty acyls[FA]	1.72277	1.71806	-0.00471652	8.75774e-08	4.84968e-08	0.951481	1.8064	1.97488	0.0296266
Stearidonic acid	C18H28O2	Fatty acyls[FA]	1.69271	2.44124	0.748528	0.00728826	0.000277166	0.226519	1.68655	2.26808	0.800179
3-Methoxybenzaldehyde	C8H8O2	Benzene and derivatives	1.67914	2.28059	0.601454	1.26005e-05	1.7344e-05	0.0242651	1.76891	2.26495	1.05766
L-Histidine	C6H9N3O2	Amino acids	1.67804	0.900516	-0.777522	2.15074e-06	9.78916e-05	0.000797056	1.77183	1.39539	1.32798
alpha-Dimorphecolic acid	C18H32O3	Fatty acyls[FA]	1.67356	2.65536	0.981799	2.81593e-05	4.68509e-06	0.00449361	1.76235	2.44176	1.45451
Etiocholanolone	C19H30O2	Steroids and derivatives	1.65968	0.0931508	-1.56653	0.0131566	0.124134	0.0189105	1.74912	0.356278	1.8946
N-Acetyl-L-leucine	C8H15NO3	Amino acids, peptides, and analogues	1.64834	1.25773	-0.390606	1.06974e-05	0.000156222	0.0708944	1.75103	1.6446	0.736216
N-Acetyl-L-glutamic acid	C7H11NO5	Amino acids, peptides, and analogues	1.63826	1.74221	0.103947	0.0269403	6.13352e-06	0.847184	1.65928	1.96567	0.143625
Castanospermine	C8H15NO4	Indolizidines	1.61458	1.12628	-0.488302	0.00038625	0.00751954	0.251175	1.70958	1.50129	0.659981
Valylleucine	C11H22N2O3	Amino acids, peptides, and analogues	1.59035	0.305162	-1.28518	0.00183138	0.110639	0.00625685	1.70036	0.63753	1.6651
Azelaic acid	C9H16O4	Fatty acyls[FA]	1.5441	1.78224	0.238144	3.55313e-05	9.48032e-06	0.148568	1.68245	1.98518	0.57462
Phosphate	H3O4P	Non-metal phosphates	1.52024	1.95168	0.431442	0.00097829	0.000126609	0.00222156	1.6518	2.06063	0.980314
Isobutyric acid	C4H8O2	Organic acids	1.5106	1.81353	0.302925	3.59098e-06	8.36758e-08	0.0138538	1.69354	2.03259	0.764794
L-Threonic acid-1,4-lactone	C4H6O4	Gamma butyrolactones	1.47353	2.03459	0.56106	2.4492e-05	4.42484e-06	0.0162709	1.65807	2.14015	1.01582
alpha-Eleostearic acid	C18H30O2	Fatty acyls[FA]	1.45293	2.52441	1.07148	3.35325e-05	1.17147e-06	0.00142962	1.64287	2.38331	1.56987
N-Acetylgalactosamine	C8H15NO6	Carbohydrates	1.41584	1.53721	0.121373	2.7613e-06	3.74826e-05	0.448321	1.62915	1.85145	0.325085
Prednisone	C21H26O5	Steroids and derivatives	1.41506	0.285751	-1.12931	0.000835485	0.224904	0.00670578	1.62086	0.602228	1.49682
trans-2-Dodecenoylcarnitine	C19H35NO4	Fatty acyls[FA]	1.40969	0.973756	-0.43593	0.00900426	0.00633415	0.282614	1.5766	1.40794	0.702851
Adipic acid	C6H10O4	Fatty acyls[FA]	1.39729	1.7751	0.37781	9.44873e-07	0.0237598	0.348	1.63051	1.93037	0.751897
Megestrol acetate	C24H32O4	Sterol lipids[ST]	1.39439	-0.198623	-1.59302	0.0126898	0.507516	0.00798386	1.46675	0.422927	1.86882
8Z,11Z,14Z-Eicosatrienoic acid	C20H34O2	Fatty acyls[FA]	1.39275	2.53275	1.14	0.0205606	0.000685689	0.00451383	1.4227	2.27635	1.61032
Pentadecanoic Acid	C15H30O2	Fatty acyls[FA]	1.38102	1.78702	0.405995	0.00109617	4.75419e-05	0.195227	1.5526	1.97073	0.681599
Leucyl-Glycine	C8H16N2O3	Amino acids, peptides, and analogues	1.37483	0.4074	-0.96743	0.00152842	0.208256	0.00304927	1.51861	0.645418	1.40556
Pioglitazone	C19H20N2O3S	Benzene and derivatives	1.35963	1.47236	0.112729	1.14199e-06	6.69477e-06	0.334263	1.6098	1.82463	0.305566
Leucylleucine	C12H24N2O3	Amino acids, peptides, and analogues	1.32327	-0.0911348	-1.41441	0.0154664	0.200088	0.0160456	1.51347	0.31713	1.76653
N3,N4-Dimethyl-L-arginine	C8H18N4O2	Amino acids, peptides, and analogues	1.30725	1.41494	0.107693	0.000106378	0.000210569	0.543997	1.53707	1.74408	0.269871
Mevalonic acid	C6H12O4	Fatty acyls[FA]	1.30343	0.965199	-0.338233	0.000741375	0.00438255	0.0650679	1.49291	1.3689	0.743525
Milnacipran	C15H22N2O	Benzene and derivatives	1.30013	0.0330601	-1.26707	0.00199253	0.650979	0.00453769	1.53827	0.121607	1.713
Sedanolide	C12H18O2	Isobenzofurans	1.29503	1.42993	0.134904	0.000461503	0.000860591	0.565902	1.50568	1.72905	0.347357
Dobutamine	C18H23NO3	Phenols and derivatives	1.24618	-0.170531	-1.41672	0.00506374	0.138898	0.00543503	1.49233	0.461042	1.78759
cis-4-Decenoic acid	C10H18O2	Fatty acyls[FA]	1.24422	2.26784	1.02362	0.005055	0.00026567	0.0256808	1.46642	2.25193	1.35269
D-(-)-Salicin	C13H18O7	Carbohydrates	1.23192	0.370578	-0.861339	0.00721455	0.179714	0.0312155	1.40485	0.632429	1.28724
2-Hydroxyhexadecanoic acid	C16H32O3	Fatty acyls[FA]	1.22911	1.25875	0.0296447	0.00090628	0.000276818	0.952677	1.48122	1.63182	0.0367336
Kaempferol	C15H10O6	Flavonoids	1.21716	1.22822	0.0110581	0.00158511	0.00025713	0.982367	1.45818	1.61106	0.0149455
Prostaglandin E1	C20H34O5	Fatty acyls[FA]	1.20554	2.33917	1.13363	2.15428e-05	4.22575e-05	0.00390754	1.49717	2.29418	1.59831
Isovaleric acid	C5H10O2	Fatty acyls[FA]	1.19774	1.26891	0.0711729	0.00229673	0.00131887	0.67672	1.39419	1.58676	0.229579
MG(0:0/18:1(9Z)/0:0)	C21H40O4	Glycerolipids[GL]	1.18731	0.926585	-0.260721	0.0159894	0.052196	0.792058	1.43869	1.35986	0.208135
MG(18:1(9Z)/0:0/0:0)	C21H40O4	Glycerolipids[GL]	1.17258	0.814592	-0.357991	0.0234848	0.15845	0.862051	1.38734	1.19965	0.170602
D-(+)-Fucose	C6H12O5	Carbohydrates	1.17062	0.749624	-0.420995	0.00922768	0.0381785	0.167416	1.32008	1.0763	0.726298
Propranolol	C16H21NO2	Benzene and derivatives	1.16793	0.527634	-0.640293	0.0159378	0.0630932	0.110246	1.37393	0.875409	1.02085
25-Hydroxycholesterol	C27H46O2	Steroids and derivatives	1.15606	1.51058	0.354524	0.00147087	0.00214095	0.254239	1.39869	1.7664	0.681605
12-hydroxystearic acid	C18H36O3	Fatty acyls[FA]	1.13657	1.43049	0.293925	2.70462e-05	5.35251e-05	0.0799804	1.46421	1.79126	0.658677
Cortisol	C21H30O5	Steroids and derivatives	1.11807	0.548605	-0.569467	0.00691544	0.206144	0.250842	1.30999	0.810613	0.718738
Panthenol	C9H19NO4	Alcohols	1.0911	2.35161	1.26051	0.0374544	0.00117946	0.00681885	1.16196	2.16384	1.58274
Finasteride	C23H36N2O2	Steroids and derivatives	1.07343	1.34067	0.267236	0.010635	0.00199386	0.522673	1.2944	1.62564	0.394464
8-Hydroxymirtazapine	C17H19N3O	Piperazinoazepines	1.06558	-0.141598	-1.20718	0.00490766	0.497389	0.00459026	1.31451	0.336342	1.62893
N-Acetylalanine	C5H9NO3	Amino acids, peptides, and analogues	1.05906	0.571936	-0.487123	7.66809e-06	0.000297197	0.00143286	1.39799	1.10055	1.03709
1-Methylnicotinamide	C7H8N2O	Pyridine and derivatives	1.05903	0.739459	-0.319573	3.26256e-05	0.000664677	0.0487979	1.40578	1.23919	0.740157
Leucine	C6H13NO2	Amino acids	1.04239	0.0461373	-0.99625	0.0026253	0.769276	0.00636009	1.35605	0.115668	1.48495
N6,N6,N6-Trimethyl-L-lysine	C9H20N2O2	Amino acids, peptides, and analogues	1.03977	1.00168	-0.0380867	6.83873e-06	7.12284e-06	0.729355	1.3923	1.48922	0.142255
alpha-Linolenic acid	C18H30O2	Fatty acyls[FA]	1.01442	1.09027	0.0758544	0.00285672	0.00127959	0.824787	1.33237	1.50678	0.128482
5-Aminolevulinic acid	C5H9NO3	Amino acids, peptides, and analogues	1.01274	1.45046	0.437719	0.0003076	0.112002	0.392958	1.37645	1.69072	0.878044
Leucyl-Glutamine	C11H21N3O4	Amino acids, peptides, and analogues	0.992132	-0.0676672	-1.0598	0.0554163	0.713718	0.00496606	1.07788	0.264981	1.48305
Methyl jasmonate	C13H20O3	Fatty acyls[FA]	0.96687	-0.118264	-1.08513	0.00665865	0.672538	0.00682894	1.24587	0.215794	1.50393
Tiapride	C15H24N2O4S	Benzene and derivatives	0.964649	-0.154774	-1.11942	0.0167932	0.811493	0.0215253	1.24996	0.141553	1.40586
Oxymatrine	C15H24N2O2	Alkaloids	0.951081	-0.256653	-1.20773	0.0144675	0.273146	0.00810121	1.25548	0.490448	1.59033
4-Methoxycinnamaldehyde	C10H10O2	Polyketides[PK]	0.944531	-0.0584752	-1.00301	0.0198489	0.810363	0.01649	1.19966	0.137937	1.43341
Putrescine	C4H12N2	Amines	0.936816	1.0423	0.105485	4.1561e-05	7.89177e-05	0.353024	1.32588	1.51573	0.325726
Butorphanol	C21H29NO2	Benzene and derivatives	0.928247	-0.449603	-1.37785	0.0168676	0.0396318	0.00581156	1.22039	0.838586	1.7344
2-(14,15-Epoxyeicosatrienoyl) glycerol	C23H38O5	Glycerolipids[GL]	0.900792	1.10372	0.202929	0.0143506	0.00444426	0.538056	1.15352	1.44194	0.366721
Cerulenin	C12H17NO3	Oxirane carboxylic acids and derivatives	0.868075	-0.153404	-1.02148	0.00185295	0.253612	0.0011204	1.25776	0.389284	1.49992
Glutaric acid	C5H8O4	Organic acids	0.867792	1.41509	0.547299	5.32734e-06	0.00231704	0.0609954	1.28251	1.7575	0.992637
16-Hydroxyhexadecanoic acid	C16H32O3	Fatty acyls[FA]	0.863332	1.16002	0.296683	0.000103139	0.00364455	0.212584	1.25929	1.57021	0.647661
2-Hydroxyphenethylamine	C8H11NO	Amines	0.842158	-0.282717	-1.12488	0.030003	0.239782	0.0134822	1.2	0.525245	1.52411
Caprylic acid	C8H16O2	Fatty acyls[FA]	0.841983	1.00881	0.166822	0.0220869	0.00111017	0.818935	1.13653	1.42627	0.145879
PC(P-16:0/18:1(11Z))	C42H82NO7P	Glycerophospholipids[GP]	0.820763	1.01039	0.189625	0.00366442	0.00225361	0.473289	1.17952	1.44996	0.369695
11-Oxoetiocholanolone	C19H28O3	Steroids and derivatives	0.740877	1.07311	0.332234	0.0988419	0.0294466	0.236413	0.889009	1.30077	0.672268
4-Methylcatechol 2-sulfate	C7H8O5S	Organic acids	0.705572	1.18352	0.477953	0.00431302	0.000179756	0.00639715	1.05918	1.58303	0.989891
Cinnamyl alcohol	C9H10O	Cinnamyl alcohols	0.694084	-0.589974	-1.28406	0.0414218	0.0117762	0.00656773	1.0117	1.01936	1.65423
Benzoic acid	C7H6O2	Benzene and derivatives	0.684385	-0.578743	-1.26313	0.0116999	0.00387101	0.00180435	1.03903	1.0467	1.67314
Octadecenedioic acid	C18H32O4	Fatty acyls[FA]	0.68226	1.27701	0.594754	0.0062936	6.53393e-05	0.0212079	1.06135	1.66315	1.02067
Enalapril	C20H28N2O5	Amino acids, peptides, and analogues	0.667599	-0.442491	-1.11009	0.0623447	0.19627	0.019825	0.983342	0.678688	1.4387
5alpha-Pregnan-3beta,20beta-diol 20-sulfate	C21H36O5S	Steroids and derivatives	0.64299	-0.448089	-1.09108	0.00338959	0.0952063	0.00397927	1.05565	0.764107	1.48603
Deoxyinosine	C10H12N4O4	Purines and derivatives	0.642055	1.28829	0.646238	0.000109171	3.18344e-05	0.00364144	1.06672	1.69478	1.19843
Isoxanthopterin	C6H5N5O2	Pteridines and derivatives	0.569448	-1.45395	-2.0234	0.00667582	0.000129089	9.77632e-05	0.969177	1.7761	2.15855
Catechol	C6H6O2	Phenols and derivatives	0.567485	1.07123	0.503745	0.000294447	2.07602e-06	0.00133814	0.998979	1.54913	1.05424
DL-alpha-Aminocaprylic acid	C8H17NO2	Amino acids, peptides, and analogues	0.56561	-0.714073	-1.27968	0.121707	0.0170207	0.0106095	0.82076	1.17465	1.69694
N-Vinyl-2-pyrrolidone	C6H9NO	Pyrrolidones	0.552975	1.00823	0.455258	0.00152842	8.76362e-05	0.0113447	0.959424	1.47652	0.926625
Stearoylethanolamide	C20H41NO2	Amines	0.535052	-0.530555	-1.06561	0.178674	0.012075	0.0477251	0.827122	1.0069	1.4896
Leucylalanine	C9H18N2O3	Amino acids, peptides, and analogues	0.446997	-0.582751	-1.02975	0.101308	0.00226315	0.0102005	0.760077	1.05968	1.48438
Sinapic acid	C11H12O5	Polyketides[PK]	0.435941	1.47807	1.04213	0.190542	0.00213395	0.000625237	0.604302	1.71407	1.55812
gamma-Aminobutyric acid	C4H9NO2	Amino acids, peptides, and analogues	0.374881	1.31171	0.936826	0.0995733	0.000159663	0.00781696	0.676888	1.69311	1.34417
Asparagine	C4H8N2O3	Amino acids	0.3147	-2.79169	-3.10639	0.166255	6.04904e-06	4.23493e-05	0.569701	2.48546	2.69774
Osthol	C15H16O3	Coumarins	0.312203	-1.05014	-1.36234	0.720262	0.0400564	0.00202031	0.246521	1.40775	1.72271
Taurolithocholic acid	C26H45NO5S	Bile acids, alcohols and derivatives	0.239857	-0.904011	-1.14387	0.260862	0.000310676	0.00585912	0.490279	1.39871	1.57304
Leucyl-Asparagine	C10H19N3O4	Amino acids, peptides, and analogues	0.179738	-1.10923	-1.28897	0.388452	0.000184436	0.00302424	0.378678	1.53067	1.6701
N-Acetyl-L-tyrosine	C11H13NO4	Amino acids, peptides, and analogues	0.174652	1.37598	1.20133	0.135614	2.56575e-05	0.000386947	0.426582	1.75201	1.67723
D-Erythro-sphingosine 1-phosphate	C18H38NO5P	Sphingolipids[SP]	0.152482	-0.953349	-1.10583	0.609534	0.00491138	0.0252883	0.294947	1.38357	1.48699
Acetaminophen glucuronide	C14H17NO8	Carbohydrates	0.114148	2.36457	2.25042	0.623278	2.32598e-06	0.00217142	0.277576	2.29982	2.21613
Rosuvastatin	C22H28FN3O6S	Pyrimidines and pyrimidine derivatives	-0.217823	-1.5701	-1.35228	0.305796	0.000875254	0.00309623	0.380279	1.79953	1.66194
gamma-Glutamylleucine	C11H20N2O5	Amino acids, peptides, and analogues	-0.283139	-1.27327	-0.990128	0.236821	0.00501877	0.0185557	0.498273	1.55327	1.31896
Soyasaponin I	C48H78O18	Terpenoids	-0.36458	1.25218	1.61676	0.0387013	0.000648532	0.000398267	0.694982	1.66252	1.93516
Indole-3-propionic acid	C11H11NO2	Indole and derivatives	-0.392715	1.1415	1.53422	0.0595493	0.000844948	3.61906e-05	0.73015	1.5284	1.9003
3b-Hydroxy-5-cholenoic acid	C24H38O3	Bile acids, alcohols and derivatives	-0.436116	0.608918	1.04503	0.258209	0.308263	0.0176778	0.677898	0.701503	1.40041
Phenylalanylglycine	C11H14N2O3	Amino acids, peptides, and analogues	-0.511455	-1.42991	-0.918458	0.01429	3.99361e-06	0.00177898	0.857069	1.78468	1.41686
Isoferulic acid	C10H10O4	Polyketides[PK]	-0.547296	-1.28564	-0.738342	0.00210146	3.04338e-06	0.00108148	0.949956	1.69664	1.26873
17alpha-Estradiol	C18H24O2	Steroids and derivatives	-0.564119	-1.56562	-1.0015	0.192471	0.000317923	0.0191224	0.688307	1.83453	1.41443
Cortexolone	C21H30O4	Steroids and derivatives	-0.611489	0.60581	1.2173	0.159258	0.120033	0.0139616	0.762995	0.862658	1.51118
Tetranor-12(S)-HETE	C16H26O3	Fatty acyls[FA]	-0.618213	0.461126	1.07934	0.0878047	0.194567	0.0185355	0.806752	0.738594	1.42895
Oxoadipic acid	C6H8O5	Organic acids	-0.636514	-1.22176	-0.585242	0.00799992	0.000666439	0.00541782	1.00038	1.64805	1.1352
Chlorpheniramine	C16H19ClN2	Amines and derivatives	-0.770544	-1.6935	-0.922954	0.0215182	4.22575e-05	0.00981157	1.01749	1.95068	1.42213
PC(18:1(11Z)/20:5(5Z,8Z,11Z,14Z,17Z))	C46H80NO8P	Glycerophospholipids[GP]	-0.809804	1.17537	1.98517	0.225753	0.0805957	0.0110621	0.828187	1.24466	1.93668
Alanylphenylalanine	C12H16N2O3	Amino acids, peptides, and analogues	-0.829687	-1.17559	-0.345908	0.592874	0.000179082	0.424077	0.438454	1.58527	0.742062
2'-Deoxyguanosine	C10H13N5O4	Purines and derivatives	-0.830577	-1.88968	-1.05911	0.00172328	0.000109747	0.00755376	1.20531	2.00875	1.46018
Androsterone	C19H30O2	Steroids and derivatives	-0.85513	-1.12558	-0.270447	0.0206554	0.00693058	0.326678	1.12607	1.47524	0.479915
Dextrorphan	C17H23NO	Alkaloids and derivatives	-0.862539	-2.05903	-1.19649	0.352169	2.53169e-05	0.0665241	0.690951	2.12256	1.53793
gamma-Glutamylphenylalanine	C14H18N2O5	Amino acids, peptides, and analogues	-0.877562	-1.63503	-0.757473	0.00158289	2.76972e-05	0.00697454	1.20523	1.8855	1.21115
Enterodiol	C18H22O4	Lignans and related compounds	-0.907759	-1.10148	-0.193718	0.0108708	0.00371495	0.380521	1.26283	1.47597	0.371891
Phenylglyoxylic acid	C8H6O3	Benzene and derivatives	-0.92543	-1.41616	-0.490726	0.000484355	0.00313198	0.188378	1.2847	1.65245	0.694412
Promethazine	C17H20N2S	Phenothiazines	-0.939226	-1.40248	-0.463254	0.0989463	0.0372775	0.179984	1.15931	1.65592	0.729778
Oxypurinol	C5H4N4O2	Purines and derivatives	-0.980917	-1.11275	-0.131833	0.00071257	0.000103948	0.17062	1.34385	1.56432	0.400707
5-Aminovaleric acid	C5H11NO2	Amino acids, peptides, and analogues	-0.992559	0.0678911	1.06045	0.0115975	0.683137	0.014453	1.22406	0.163749	1.43855
LysoPE(0:0/18:2(9Z,12Z))	C23H44NO7P	Amines and derivatives	-0.999689	0.00196694	1.00166	0.000108182	0.959974	0.00201745	1.37052	0.0246219	1.52585
Pyroglutamic acid	C5H7NO3	Amino acids, peptides, and analogues	-1.01953	-0.971322	0.0482083	0.0312352	0.0367216	0.678094	1.30384	1.38758	0.166915
3-Methylglutaconic acid	C6H8O4	Fatty acyls[FA]	-1.04618	2.42038	3.46656	0.000465407	3.36564e-06	8.86306e-08	1.36893	2.32834	2.87526
Carnosine	C9H14N4O3	Organic acids	-1.05481	-0.271752	0.783063	0.00728894	0.336856	0.0101354	1.29648	0.529814	1.20625
(3a,5b,7a)-23-Carboxy-7-hydroxy-24-norcholan-3-yl-b-D-Glucopyranosiduronic acid	C30H48O10	Steroids and derivatives	-1.06363	-0.856351	0.207276	0.000455965	0.00257631	0.341333	1.36799	1.28247	0.415931
5'-S-Methyl-5'-thioadenosine	C11H15N5O3S	Nucleic acids and analogues	-1.06448	-2.11682	-1.05234	0.0162032	0.000993301	0.0315541	1.32769	2.06596	1.30384
Guanosine	C10H13N5O5	Purines and derivatives	-1.06554	-1.94937	-0.883834	0.00128144	3.95824e-05	0.00114686	1.38078	2.09008	1.40112
Oxycodone	C18H21NO4	Benzene and derivatives	-1.06895	-1.8022	-0.733249	0.00157936	1.12383e-05	0.00887432	1.35953	2.00166	1.19712
trans-Zeatin	C10H13N5O	Purines and derivatives	-1.07712	-1.1238	-0.0466767	1.98353e-06	1.20403e-06	0.491652	1.42446	1.59387	0.176657
PC(18:0/22:5(7Z,10Z,13Z,16Z,19Z))	C48H86NO8P	Glycerophospholipids[GP]	-1.10455	-0.724822	0.379725	0.0101951	0.0456125	0.0667798	1.38864	1.11227	0.812728
(2E,4E)-2,4-Hexadienoic acid	C6H8O2	Fatty acyls[FA]	-1.15084	-0.578178	0.572657	0.00430036	0.00268696	0.0812409	1.35344	1.06735	0.910393
Saccharopine	C11H20N2O6	Amino acids, peptides, and analogues	-1.16038	-0.95391	0.206472	6.73809e-06	9.67653e-06	0.0315715	1.4815	1.45224	0.606464
DG(18:1(9Z)/18:3(6Z,9Z,12Z)/0:0)	C39H68O5	Fatty acyls[FA]	-1.16208	-1.06062	0.101465	0.0015997	0.0161273	0.617633	1.41715	1.32876	0.283067
Difenoconazole	C19H17Cl2N3O3	Benzene and derivatives	-1.17359	0.593338	1.76693	0.00339253	0.0402169	0.00141029	1.37183	0.996569	1.96121
Palmitoyl ethanolamide	C18H37NO2	Organic acids	-1.17868	0.114515	1.2932	0.00088929	0.7032	6.35335e-05	1.4632	0.192078	1.74056
Simazine	C7H12ClN5	1,3,5-triazines	-1.18135	-0.95585	0.225503	9.39431e-05	0.000396079	0.241322	1.45781	1.40344	0.498957
Cholecalciferol	C27H44O	Vitamins and derivatives	-1.21882	-2.38941	-1.17059	0.0104745	0.000209254	0.00909888	1.36215	2.26921	1.50116
PC(16:0/16:1(9Z))	C40H78NO8P	Glycerophospholipids[GP]	-1.22443	-0.936389	0.288046	1.34735e-05	0.0119905	0.233448	1.50374	1.29342	0.605131
Picolinoylglycine	C8H8N2O3	Amino acids, peptides, and analogues	-1.2468	-1.78569	-0.5389	5.40575e-05	1.56203e-06	0.00815233	1.51151	2.01078	1.06715
Nicotinuric acid	C8H8N2O3	Amino acids, peptides, and analogues	-1.25592	-2.07746	-0.821542	9.85835e-05	1.62435e-06	0.00209291	1.50523	2.16599	1.32355
Deoxycholic acid 3-glucuronide	C30H48O10	Steroids and derivatives	-1.25702	-1.00623	0.250787	1.21494e-07	4.6002e-06	0.0174454	1.54853	1.49702	0.688382
4-Methylphenol	C7H8O	Phenols and derivatives	-1.29756	-1.66804	-0.37048	0.01452	0.00401969	0.142873	1.50628	1.84508	0.645653
Metoprolol	C15H25NO3	Phenols and derivatives	-1.31439	-1.80302	-0.48863	0.0338672	0.0114918	0.111668	1.40355	1.96769	0.878108
alpha-Aspartylphenylalanine	C13H16N2O5	Amino acids, peptides, and analogues	-1.38298	-1.86439	-0.481414	8.506e-07	1.89945e-05	0.0222974	1.61427	2.03419	0.904663
6-Aminocaproic acid	C6H13NO2	Fatty acyls[FA]	-1.39687	-0.522795	0.874076	3.80219e-05	0.00709532	0.00125282	1.60879	0.995588	1.38669
2-Hydroxy-2-methylbutyric acid	C5H10O3	Fatty acyls[FA]	-1.40358	-0.811817	0.591763	7.6387e-08	2.39813e-06	0.000156761	1.63739	1.3457	1.16901
Naphthaleneacetamide	C12H11NO	Benzene and derivatives	-1.42885	-2.07164	-0.642792	0.00565599	0.00182896	0.0248363	1.54443	2.15123	1.14958
Ropivacaine	C17H26N2O	Amino acids, peptides, and analogues	-1.48524	0.0120852	1.49732	0.0298259	0.822102	0.0409712	1.41264	0.157066	1.56534
L-Alloisoleucine	C6H13NO2	Amino acids, peptides, and analogues	-1.56997	-0.0678418	1.50213	0.000795989	0.54819	0.00116937	1.68577	0.193763	1.84132
4-Hydroxybenzaldehyde	C7H6O2	Carbonyl compounds	-1.60178	-1.68247	-0.0806928	0.00631714	0.004495	0.61095	1.70245	1.89931	0.178414
DEET	C12H17NO	Benzene and derivatives	-1.60365	-0.281722	1.32193	0.0161231	0.177364	0.0341183	1.52523	0.554663	1.47374
cis-Ferulic acid	C10H10O4	Polyketides[PK]	-1.66348	-0.865244	0.798236	2.55566e-05	0.00356812	0.00971128	1.78015	1.29026	1.33988
Linoleoyl ethanolamide	C20H37NO2	Amines	-1.66908	-0.38559	1.28349	7.07218e-07	0.0484979	0.000647353	1.77982	0.767849	1.72412
Glycerol 1-myristate	C17H34O4	Glycerolipids[GL]	-1.68133	-0.807416	0.873918	0.00416006	0.805569	0.228916	1.62756	0.331556	1.52923
Sulpiride	C15H23N3O4S	Benzene and derivatives	-1.87453	-0.0918579	1.78267	0.00815269	0.782823	0.01426	1.68132	0.17255	1.82117
N-Acetylputrescine	C6H14N2O	Organic acids	-1.88899	-0.732381	1.15661	1.75485e-06	0.000541839	0.000202	1.89355	1.24824	1.62951
Imidazolepropionic acid	C6H8N2O2	Imidazoles	-1.92197	-0.947564	0.974407	0.000328293	0.00970131	0.00889952	1.85463	1.37902	1.36896
L-Gulonolactone	C6H10O6	Gamma butyrolactones	-1.9807	0.339037	2.31974	0.0145611	0.160887	0.0126131	1.67927	0.623947	2.11115
1-Methylhistamine	C6H11N3	Amines	-2.02956	-1.97928	0.0502776	0.0014253	0.00291257	0.74896	1.93773	1.9486	0.217091
Trazodone	C19H22ClN5O	Piperazines	-2.09258	-0.594459	1.49812	0.00985253	0.0125788	0.0382121	1.783	1.01282	1.55927
4-Hydroxy-L-glutamic acid	C5H9NO5	Amino acids, peptides, and analogues	-2.14834	-2.48556	-0.337219	0.0158538	0.00675231	0.678399	1.72933	2.12113	0.413271
Propylparaben	C10H12O3	Benzene and derivatives	-2.21514	-0.90241	1.31273	0.00229401	0.0600447	0.00691311	1.9872	1.29118	1.62957
Prolylhydroxyproline	C10H16N2O4	Amino acids, peptides, and analogues	-2.24484	0.476071	2.72091	0.00359239	0.205093	0.00246506	1.90043	0.82266	2.43078
Mesaconic acid	C5H6O4	Fatty acyls[FA]	-2.28115	-1.51111	0.770037	3.76787e-06	4.14553e-05	0.00542748	2.07092	1.81458	1.26449
1-hydroxyhexanoylglycine	C8H15NO4	Amino acids, peptides, and analogues	-2.29662	0.15887	2.45549	0.018108	0.28556	0.0159585	1.79343	0.41591	2.12346
N-Acetylneuraminic acid	C11H19NO9	Carbohydrates	-2.35246	0.576234	2.92869	0.00292635	0.0937242	0.00221459	1.95761	0.883319	2.50531
N-Acetyl-D-tryptophan	C13H14N2O3	Amino acids, peptides, and analogues	-2.39413	-0.366316	2.02782	0.005936	0.0367216	0.0125146	1.96869	0.761817	1.98527
7Z,10Z-Hexadecadienoic acid	C16H28O2	Fatty acyls[FA]	-2.43915	0.0725654	2.51171	0.0054753	0.733541	0.00552563	1.9682	0.203862	2.2578
Imidazolelactic acid	C6H8N2O3	Imidazoles	-2.45757	-1.44618	1.01139	2.22728e-09	2.55115e-08	4.12886e-06	2.17192	1.81408	1.54919
Cortisol 21-acetate	C23H32O6	Sterol lipids[ST]	-2.51672	0.0261599	2.54288	0.00549095	0.875719	0.00781184	2.00657	0.0677772	2.26963
Nicardipine	C26H29N3O6	Pyridine and derivatives	-2.51971	-0.37326	2.14645	0.00251866	0.0309407	0.00744307	2.0626	0.772348	2.09824
Tetrahydrobiopterin	C9H15N5O3	Pteridines and derivatives	-2.54408	0.798841	3.34292	0.00511218	0.0161513	0.00300918	1.99989	1.18144	2.66968
Monomethyl phthalate	C9H8O4	Benzene and derivatives	-2.80917	-3.2755	-0.466328	9.90247e-05	9.90883e-06	0.00675739	2.31357	2.73308	0.959805
PC(O-16:0/20:4(8Z,11Z,14Z,17Z))	C44H82NO7P	Glycerophospholipids[GP]	-2.88671	-0.423406	2.4633	0.00200077	0.0124916	0.0058785	2.22179	0.864436	2.2665
7-Methylguanine	C6H7N5O	Purines and derivatives	-2.90989	-2.27294	0.636955	0.0553087	0.0123934	0.949143	1.86536	2.25693	0.0735441
PC(O-18:0/20:4(8Z,11Z,14Z,17Z))	C46H86NO7P	Glycerophospholipids[GP]	-2.95179	-0.792501	2.15929	0.00445788	0.00602193	0.0191035	2.17568	1.20905	1.98321
4-Methyl-5-thiazoleethanol	C6H9NOS	Thiazoles	-2.9965	4.1314	7.12789	0.999736	1.31851e-06	0.130437	0.0421525	3.05857	2.49777
Apigenin 7-glucuronide	C21H18O11	Flavonoids	-3.01558	-2.56187	0.453708	0.00187098	0.00152855	0.147856	2.40462	2.35149	0.874162
3-Hydroxyisovalerylcarnitine	C12H23NO5	Fatty acyls[FA]	-3.0683	0.0140018	3.0823	0.00575565	0.772032	0.00459878	2.21161	0.196132	2.50857
LysoPC(17:0/0:0)	C25H52NO7P	Glycerophospholipids[GP]	-3.11432	-1.65276	1.46156	0.000163656	0.00146148	0.00954522	2.35722	1.81493	1.64792
Malonylcarnitine	C10H17NO6	Fatty acyls[FA]	-3.36104	0.786825	4.14787	0.00212712	0.00693559	0.00158001	2.39291	1.22701	3.02048
2-Deoxyglucose	C6H12O5	Fatty acyls[FA]	-3.53706	-0.288366	3.24869	0.00334889	0.467743	0.00588802	2.39746	0.432182	2.55242
2-Furoic acid	C5H4O3	Furoic acid and derivatives	-3.66133	-3.03479	0.626536	0.149888	9.26658e-08	0.849171	1.65813	2.62803	0.348108
Trimethoprim	C14H18N4O3	Benzene and derivatives	-3.68286	-1.98582	1.69704	0.00451257	0.0253235	0.000108534	2.70857	2.13458	2.00498
Isovalerylglutamic acid	C10H17NO5	Amino acids, peptides, and analogues	-3.72974	-0.608505	3.12124	3.18013e-05	0.12132	0.000489323	2.62309	0.9073	2.64972
Methyl indole-3-acetate	C11H11NO2	Indole and derivatives	-7.95614	-5.75181	2.20433	0.0255671	2.86541e-07	0.710188	3.15901	3.62577	0.619503

## Sheet: Table S7
Supplementary Table 7. Differential volatile metabolites identified by HS-SPME metabolomic analysis between DJG and other Baijiu samples (DFN, TAN)
Compounds	Class	Formula	CAS	VIP(DJG-vs-DFN)	P-value(DJG-vs-DFN)	Log2FC(DJG-vs-DFN)	VIP(DFN-vs-TAN)	P-value(DFN-vs-TAN)	Log2FC(DJG-vs-TAN)	DJG_1(μg/mL)	DJG_2(μg/mL)	DJG_3(μg/mL)	DFN_1(μg/mL)	DFN_2(μg/mL)	DFN_3(μg/mL)	TAN_1(μg/mL)	TAN_2(μg/mL)	TAN_3(μg/mL)
(-)-Myrtenol	Terpenoids	C10H16O	19894-97-4	1.42248	0.00832585	2.29403	1.20296	0.00775586	3.14699	0.011118	0.0140586	0.00873338	0.00223142	0.00285264	0.00258107	0.00162598	0.00128748	0.00169719
(+)-Dihydrocarvone	Terpenoids	C10H16O	5524-05-0	1.41372	0.0228427	2.80118	1.19784	0.021281	3.42951	0.0315058	0.0282088	0.0228168	0.00383399	0.00532424	0.00421677	0.00346486	0.00246362	0.00351806
(1aR,7R,7aR,7bS)-(+)-1a,2,3,5,6,7,7a,7b-Octahydro-1,1,7,7a-tetramethyl-1H-cyclopropa[a]naphthalen-3-one	Terpenoids	C15H22O	114339-93-4	1.41984	0.000333136	1.87465	1.2019	0.00314952	1.93989	0.000417485	0.000495438	0.000433804	0.000146872	0.000122887	0.000138021	0.000146074	0.000129389	0.000150144
(Z)-Hex-3-enyl (E)-2-methylbut-2-enoate	Ester	C11H18O2	67883-79-8	1.42658	0.00257185	-1.53429	1.1994	0.00256959	-1.94458	0.0025546	0.00311914	0.00230256	0.00713211	0.00941239	0.00934819	0.0135459	0.0100125	0.0136954
.alpha.-Cubebene	Terpenoids	C15H24	17699-14-8	1.4097	0.000578216	-1.75962	1.1692	0.000446094	-1.35939	9.1978e-05	8.53365e-05	8.75171e-05	0.000293869	0.000349777	0.000379584	0.000305341	0.0002353	0.000296998
.beta.-Longipinene	Terpenoids	C15H24	41432-70-6	1.43331	0.00214401	-2.38826	1.204	0.00282339	-3.26465	1.16879e-05	1.57941e-05	1.20436e-05	6.41231e-05	7.4744e-05	9.34135e-05	0.000170538	0.0001283	0.000159292
.beta.-Phellandrene	Terpenoids	C10H16	555-10-2	1.43415	0.000663491	-2.59039	1.20446	0.00109413	-2.36822	3.08505e-05	4.16892e-05	3.17896e-05	0.000199391	0.00024393	0.000258435	0.000232476	0.000187141	0.000229452
1(2H)-Naphthalenone, 3,4,4a,5,6,7-hexahydro-4a,5-dimethyl-3-(1-methylethenyl)-, [3S-(3.alpha.,4a.alpha.,5.alpha.)]-	Terpenoids	C15H22O	562-23-2	1.42788	0.0185638	4.52642	1.1974	0.0185673	4.55576	0.000636347	0.000538898	0.000592311	3.13732e-05	2.42622e-05	3.12461e-05	3.07946e-05	2.29633e-05	4.03255e-05
1,2,4-Metheno-1H-indene, octahydro-1,7a-dimethyl-5-(1-methylethyl)-, [1S-(1.alpha.,2.alpha.,3a.beta.,4.alpha.,5.alpha.,7a.beta.,8S*)]-	Terpenoids	C15H24	22469-52-9	1.28067	0.0050311	3.49546	1.17696	0.0115476	1.94302	0.000131386	0.000127958	0.000126874	2.45566e-06	1.40855e-05	2.49131e-05	4.39029e-05	2.92277e-05	5.17634e-05
1,3-Benzodioxole, 5-propyl-	Heterocyclic compound	C10H12O2	94-58-6	1.42702	0.00151103	1.20306	1.19993	0.000481767	1.43617	0.000467283	0.000575788	0.000481525	0.00021361	0.00025764	0.000272305	0.000249325	0.000191022	0.000243724
1,3-Phenylenediamine	Amine	C6H8N2	108-45-2	1.38866	0.000760798	1.57478	1.19656	0.00253164	1.81861	0.00097241	0.00154094	0.00101084	0.000366957	0.000538796	0.000392235	0.000455859	0.000318548	0.000420724
10-Undecenoic acid, butyl ester	Ester	C15H28O2	109-42-2	1.43079	0.00437913	-3.35774	1.20188	0.0059805	-2.51998	8.17112e-05	0.000110419	8.41984e-05	0.000976251	0.00111518	0.00104753	0.000690796	0.000490551	0.000742341
1-Dodecanethiol	Alcohol	C12H26S	112-55-0	1.41626	0.000956024	-1.0019	1.20075	3.61177e-06	-1.901	0.000126429	0.000141736	0.000117769	0.000248665	0.000290128	0.0003339	0.000613246	0.00050721	0.000633447
1-Heptadecene	Hydrocarbons	C17H34	6765-39-5	1.4291	0.000174102	2.74377	1.20466	0.000781533	3.45325	0.00751064	0.00926836	0.00749587	0.00124124	0.00149011	0.00130183	0.000898241	0.000765243	0.00102733
1-Hexanol	Alcohol	C6H14O	111-27-3	1.42211	0.00701147	1.59748	1.18293	0.00385953	1.50305	0.0343813	0.0449841	0.0418894	0.0139007	0.0151825	0.0157214	0.0178441	0.0172515	0.0163241
1H-Imidazole, 4,5-dihydro-2-methyl-	Heterocyclic compound	C4H8N2	534-26-9	1.38387	0.00280766	1.07736	1.15931	0.00282199	1.02124	0.000913589	0.00101045	0.000855567	0.000405984	0.000573741	0.000504339	0.000665331	0.00043327	0.000575232
1H-Indole-3-acetonitrile	Heterocyclic compound	C10H8N2	771-51-7	1.40506	0.0215487	1.43681	1.18986	0.0141912	2.20172	0.00109343	0.00104409	0.000958734	0.000410839	0.000419821	0.000461792	0.000255373	0.000233054	0.000341441
1-Methoxy-2-propyl acetate	Ester	C6H12O3	108-65-6	1.41611	0.013283	-1.09002	1.19532	0.00673658	-1.25605	0.00413767	0.00536232	0.00403862	0.0090076	0.0120825	0.0110692	0.0132554	0.012512	0.0129956
1-Propanone, 1-phenyl-	Ketone	C9H10O	93-55-0	1.43045	5.49976e-05	2.34821	1.20473	0.00010402	2.21242	0.00468889	0.00607731	0.00486363	0.000938717	0.00119333	0.00131776	0.00144967	0.00117458	0.00145233
1-Tetradecanol	Alcohol	C14H30O	112-72-1	1.41934	1.40824e-05	2.7786	1.20249	0.000268462	3.72333	0.00729467	0.00909049	0.00714433	0.00118438	0.00152889	0.00107957	0.000844581	0.000531411	0.000795202
2(1H)Naphthalenone, 3,5,6,7,8,8a-hexahydro-4,8a-dimethyl-6-(1-methylethenyl)-	Terpenoids	C15H22O	1000188-66-5	1.26365	0.00356011	4.19874	1.20322	0.00645118	5.27455	0.000647874	0.000664537	0.000596846	5.89749e-05	4.70657e-05	3.50316e-06	2.32834e-05	1.83445e-05	1.83385e-05
2,3-Dimethyl-5-n-propylpyrazine	Heterocyclic compound	C9H14N2	32262-98-9	1.42348	0.00549076	2.11439	1.19653	0.00478849	1.99223	0.00147683	0.00177376	0.00167404	0.000347296	0.000454925	0.000485147	0.00056913	0.000424765	0.000513284
2,4-Decadienal	Aldehyde	C10H16O	2363-88-4	1.23465	0.0285339	-1.14811	1.08886	0.00976109	-1.47869	0.000232625	0.000667277	0.000242241	0.000726731	0.00100358	0.000953811	0.00132247	0.000966175	0.00136971
2,4-Decadienal, (E,E)-	Aldehyde	C10H16O	25152-84-5	1.23465	0.0285339	-1.14811	1.08886	0.00976109	-1.47869	0.000232625	0.000667277	0.000242241	0.000726731	0.00100358	0.000953811	0.00132247	0.000966175	0.00136971
2,6-Dimethoxyamphetamine	Amine	C11H17NO2	23690-14-4	1.43237	0.000720837	-2.59386	1.20495	0.000479782	-2.35616	6.20941e-05	8.39095e-05	6.39842e-05	0.000427164	0.000472175	0.000511761	0.000455851	0.000372781	0.000467674
2,7-Nonadien-5-one, 4,6-dimethyl-	Ketone	C11H18O	74630-80-1	1.40463	0.0126165	1.14696	1.1517	0.00332108	1.25379	0.00265613	0.00287898	0.00268728	0.00117025	0.00147987	0.00155861	0.00166892	0.00130333	0.0012067
2-Acetyl-3-methylbenzo[b]thiophene	Heterocyclic compound	C11H10OS	18781-31-2	1.35615	0.0181563	1.31595	1.15737	0.0294663	1.21638	0.000564281	0.000533419	0.000550995	0.000208596	0.000302865	0.000240486	0.000281129	0.000250296	0.00034443
2-Ethylhexyl methacrylate	Ester	C12H22O2	688-84-6	1.40775	0.0190355	1.8888	1.15438	0.0348822	1.11796	0.00622316	0.00619609	0.00672187	0.00158983	0.00206505	0.00225992	0.00359762	0.00328533	0.00394718
2H-1-Benzopyran-2-one, 7-methoxy-	Heterocyclic compound	C10H8O3	531-59-9	1.39832	0.0335311	1.7666	1.17816	0.0241686	2.29269	0.000292645	0.000256098	0.00021996	7.04425e-05	9.23018e-05	9.50749e-05	6.13636e-05	7.02492e-05	5.8297e-05
2H-Cyclopropa[a]naphthalen-2-one, 1,1a,4,5,6,7,7a,7b-octahydro-1,1,7,7a-tetramethyl-, (1a.alpha.,7.alpha.,7a.alpha.,7b.alpha.)-	Terpenoids	C15H22O	6831-17-0	1.43241	0.00792926	5.61383	1.14366	0.00490207	4.39144	0.000372453	0.000370075	0.000342512	7.30985e-06	8.38575e-06	9.4651e-06	9.23322e-06	7.99895e-06	4.95484e-05
2-Hexanol, 3-methyl-	Alcohol	C7H16O	2313-65-7	1.36822	0.00553601	1.24915	1.18215	0.0184573	1.14117	0.000496139	0.000659893	0.000631003	0.000215835	0.000340713	0.00029041	0.000334655	0.00029097	0.000357293
2-Hexenoic acid, 3-hexenyl ester, (E,Z)-	Ester	C12H20O2	53398-87-1	1.43116	0.00889541	4.74713	1.20287	0.00889541	4.74713	0.0003012	0.00030687	0.000314495	1.13517e-05	1.30225e-05	1.46986e-05	1.43385e-05	1.24218e-05	1.5389e-05
2-Methoxy-4-chloro-phenol	Phenol	C7H7ClO2	16766-30-6	1.39589	0.0292726	1.66622	1.14101	0.0417029	1.18257	0.000508083	0.000476458	0.000545872	0.000157785	0.000190748	0.000202821	0.000265586	0.000249522	0.000317031
2-Methoxy-4-vinylphenol	Phenol	C9H10O2	7786-61-0	1.4148	0.000530157	1.56615	1.20229	0.00196152	2.05888	0.0448038	0.0600801	0.0403788	0.0158989	0.0206357	0.017753	0.0153215	0.0114241	0.0152603
2-octenal	Aldehyde	C8H14O	2363-89-5	1.40861	0.00102311	2.32505	1.20015	0.00348172	2.27983	0.00796407	0.00900983	0.00799574	0.00145413	0.00237834	0.00178144	0.00230852	0.00186547	0.00206988
2-Octenal, (E)-	Aldehyde	C8H14O	2548-87-0	1.40861	0.00102311	2.32505	1.20015	0.00348172	2.27983	0.00796407	0.00900983	0.00799574	0.00145413	0.00237834	0.00178144	0.00230852	0.00186547	0.00206988
2-Picoline, 6-nitro-	Heterocyclic compound	C6H6N2O2	18368-61-1	1.42129	2.7496e-05	2.48125	1.20023	0.00011566	3.07647	0.000969385	0.00125839	0.00105059	0.000210488	0.00024634	0.000192425	0.000192183	0.000131151	0.000146196
2-Propen-1-ol, 3-phenyl-, propanoate	Ester	C12H14O2	103-56-0	1.40494	0.00326763	1.48912	1.17753	0.00225203	1.48759	0.000438202	0.000488046	0.000384496	0.000137305	0.000201998	0.000187641	0.000221929	0.000136984	0.000214069
2-Thiophenemethanethiol	Alcohol	C5H6S2	6258-63-5	1.42512	0.0127177	-2.65371	1.20235	0.00620478	-2.51247	1.63487e-05	2.20925e-05	1.68464e-05	0.000117196	0.000148078	0.000119619	0.000128799	9.95626e-05	0.000154706
3(2H)-Furanone, dihydro-2-methyl-	Ketone	C5H8O2	3188-00-9	1.26586	0.179215	-5.17802	1.20371	0.0186402	-7.03326	3.81739e-05	5.15855e-05	3.93359e-05	0.00271627	0.000240259	0.00210218	0.00522793	0.00738212	0.00755724
3-Acetyl-2,5-dimethylbenzo(b)thiophene	Heterocyclic compound	C12H12OS	6179-04-0	1.43254	0.00611874	4.04314	1.20434	0.00611874	4.04314	0.000823029	0.000903304	0.00068035	4.77388e-05	5.47653e-05	6.18142e-05	6.02999e-05	5.22392e-05	6.47177e-05
3-Amino-2-naphthol	Phenol	C10H9NO	5417-63-0	1.29404	0.0443424	1.30747	1.15347	0.0385231	1.77579	0.000122576	0.00010101	0.000125584	4.90292e-05	6.5238e-05	4.61112e-05	4.91454e-05	3.72411e-05	3.97784e-05
3-Buten-2-ol, 4-(2,6,6-trimethyl-2-cyclohexen-1-yl)-, (3E)-	Alcohol	C13H22O	25312-34-9	1.43331	3.85493e-05	3.06207	1.2037	0.000117221	2.8976	0.000295112	0.000372569	0.000294947	4.35564e-05	3.80666e-05	4.6435e-05	5.32503e-05	5.02937e-05	5.16223e-05
3-Cyclohexene-1-acetaldehyde, .alpha.,4-dimethyl-	Aldehyde	C10H16O	29548-14-9	1.4278	7.50275e-06	2.50065	1.20268	2.10123e-07	3.10705	0.00121549	0.00167898	0.00124401	0.00024898	0.000300899	0.000258125	0.000191755	0.000152383	0.000238179
3-Ethyl-2-pentanol	Alcohol	C7H16O	609-27-8	1.42408	0.000138471	-1.164	1.19548	0.000441645	-1.18609	0.0013334	0.00165195	0.00148036	0.00319689	0.00395832	0.00410343	0.00404274	0.00387949	0.00436791
3-Phenyl-1-propanol, acetate	Ester	C11H14O2	122-72-5	1.40456	0.000452171	1.10434	1.18841	4.65254e-05	2.01044	0.000109307	0.000138004	0.000111051	5.11723e-05	7.10524e-05	6.44788e-05	3.82087e-05	2.50632e-05	4.57896e-05
4',6'-Dihydroxy-2',3'-dimethylacetophenone	Ketone	C10H12O3	7743-14-8	1.37385	0.00834835	1.3394	1.17718	0.0126148	1.44157	0.000524267	0.000526739	0.000488649	0.00021356	0.000263256	0.000205809	0.000223841	0.000189112	0.000285762
4,7,7-Trimethylbicyclo[4.1.0]hept-3-en-2-one	Ketone	C10H14O	81800-50-2	1.41444	0.000240476	1.5736	1.20268	0.00129099	2.09863	0.0307058	0.0446144	0.0299117	0.0114252	0.0148878	0.0126746	0.0108004	0.00805004	0.0106473
4,8-Methanoazulen-9-ol, decahydro-2,2,4,8-tetramethyl-, stereoisomer	Terpenoids	C15H26O	4586-22-5	1.43003	0.00622641	2.78576	1.16422	0.00139334	3.22047	0.00741321	0.00790262	0.00711899	0.00110108	0.00126157	0.00130591	0.000696067	0.0014384	0.000689835
4a(2H)-Naphthalenol, 1,3,4,5,6,8a-hexahydro-4,7-dimethyl-1-(1-methylethyl)-, (1S,4S,4aS,8aR)-	Terpenoids	C15H26O	73365-77-2	1.3587	0.00364926	-1.06217	1.15252	0.0019007	-1.14677	7.37322e-05	8.44593e-05	9.78145e-05	0.000186847	0.000203044	0.000214656	0.000245312	0.000187597	0.000265653
4-Isopropylcyclohexa-1,3-dienecarbaldehyde	Aldehyde	C10H14O	1197-15-5	1.42586	0.00365974	1.40295	1.20111	0.0033234	1.60595	0.000277038	0.000362247	0.000315304	0.000114325	0.000137119	0.00015447	0.000131071	0.000113	0.000135242
4-Methylurazole	Heterocyclic compound	C3H5N3O2	16312-79-1	1.39705	0.017654	2.07955	1.17522	0.0270383	1.57559	0.0020741	0.00196336	0.00214773	0.000405897	0.000559832	0.000728707	0.000874221	0.000743777	0.000940704
4-tert-Butyl-2-chlorophenol	Phenol	C10H13ClO	98-28-2	1.42811	0.0186542	-2.63245	1.19213	0.0252632	-3.03114	7.60343e-06	1.02747e-05	7.83488e-06	4.17147e-05	7.16944e-05	6.60202e-05	0.000103018	5.39917e-05	9.99124e-05
4-Vinylphenol	Phenol	C8H8O	2628-17-3	1.41067	0.0152371	1.96671	1.19878	0.0136226	2.67507	0.00180338	0.00332358	0.00195349	0.000561162	0.000748025	0.000667665	0.00044603	0.000368394	0.000499299
5,6,7,8-Tetrahydroquinoxaline	Heterocyclic compound	C8H10N2	34413-35-9	1.42283	7.18199e-06	3.31826	1.20391	0.000227125	3.94607	0.00797264	0.0101471	0.00816972	0.000866581	0.00121008	0.00084657	0.000769268	0.000532111	0.000774465
5,8-Decadien-2-one, 5,9-dimethyl-, (E)-	Ketone	C12H20O	130876-99-2	1.42266	0.000294323	2.2771	1.19973	0.000511582	2.47991	0.000867583	0.00105364	0.000887028	0.000175042	0.000251498	0.000224665	0.000194155	0.000166223	0.000254465
6,7-Dimethyl-1,2,3,5,8,8a-hexahydronaphthalene	Terpenoids	C12H18	107914-92-1	1.4211	0.00125069	3.31602	1.19901	0.0012761	2.67983	0.000640412	0.000745143	0.000617808	5.33889e-05	9.14424e-05	8.32175e-05	0.000124272	9.83918e-05	0.000160581
6-Isopropyl-1,4-dimethylnaphthalene	Aromatics	C15H18	489-77-0	1.42892	0.00252806	2.45552	1.19573	0.00139497	1.98447	0.000365477	0.000534986	0.000346846	7.16433e-05	9.14684e-05	8.83935e-05	0.000111155	0.000113055	0.000153372
6-Octen-1-ol, 3,7-dimethyl-, acetate	Terpenoids	C12H22O2	150-84-5	1.42098	0.0071703	-2.10747	1.19278	4.14581e-05	-1.66699	4.39166e-05	4.47869e-05	4.19867e-05	0.000165654	0.000244815	0.000230459	0.000170725	0.000145123	0.000193448
7(1H)-Pteridinone	Ketone	C6H4N4O	2432-27-1	1.41768	0.0101631	1.31104	1.19921	0.00629785	2.26589	0.000153719	0.000165657	0.000136509	6.29269e-05	7.0674e-05	7.28243e-05	3.66001e-05	3.70565e-05	4.12405e-05
9H-Fluoren-9-ol	Alcohol	C13H10O	1689-64-1	1.30797	0.0746453	1.32567	1.12954	0.0594994	1.63256	0.000404963	0.000299208	0.000283962	0.000117347	0.000178585	0.000157746	0.000121378	0.000101578	0.000176597
9H-Fluoren-9-one	Ketone	C13H8O	486-25-9	1.29774	0.07294	1.26739	1.04551	0.0999503	1.00523	0.000196943	0.000230528	0.000107995	8.1267e-05	8.44722e-05	7.8207e-05	0.000101439	9.27702e-05	0.000126233
Acetic acid, 1,7,7-trimethyl-bicyclo[2.2.1]hept-2-yl ester	Ester	C12H20O2	92618-89-8	1.42025	0.000173197	1.21671	1.20226	0.00107658	1.40166	0.000342287	0.000424536	0.000348991	0.000144772	0.000183006	0.000214313	0.000172853	0.000146797	0.000192891
Acetoacetic acid isoamyl ester	Ester	C9H16O3	2308-18-1	1.41424	0.0135983	1.65159	1.18609	0.0159411	1.47271	0.000325081	0.000390596	0.000396342	0.00011603	0.000141398	0.000141821	0.000170764	0.000137346	0.000181863
Amobarbital	Heterocyclic compound	C11H18N2O3	57-43-2	1.41192	0.00288618	1.76017	1.19471	0.00236206	2.23951	0.000293302	0.000337564	0.0002538	7.29536e-05	0.000107042	0.000115819	7.13491e-05	7.97486e-05	7.3283e-05
Aniline	Amine	C6H7N	62-53-3	1.43379	0.000196637	-2.34908	1.20079	0.00924218	-3.28969	1.49973e-05	2.02663e-05	1.54539e-05	8.37045e-05	9.81358e-05	0.000106539	0.000223617	0.000188945	0.000180392
Azacyclotridecan-2-one	Ketone	C12H23NO	947-04-6	1.43144	0.0027924	-3.26857	1.20413	0.00299532	-2.4082	1.94642e-05	2.63025e-05	2.00567e-05	0.000218049	0.000244231	0.000241501	0.000138978	0.000116853	0.000167133
Azulene, 1,4-dimethyl-7-(1-methylethyl)-	Terpenoids	C15H18	489-84-9	1.42856	0.0048776	2.9433	1.20193	0.0045479	3.62865	0.000843056	0.000917367	0.00075929	0.000105998	0.000136062	0.000126407	7.74199e-05	6.92802e-05	0.000102724
Benzaldehyde, 4-hydroxy-3,5-dimethoxy-	Aldehyde	C9H10O4	134-96-3	1.42998	0.00716751	-2.72065	1.19981	0.0105277	-2.57124	5.27241e-05	7.12475e-05	5.4329e-05	0.000382828	0.000491309	0.000431083	0.000443771	0.000316528	0.00052991
Benzene, (2,2-dimethoxyethyl)-	Ether	C10H14O2	101-48-4	1.43261	0.00133713	2.09728	1.19417	4.59174e-05	2.99839	0.000326046	0.000483169	0.000364594	9.02177e-05	0.000101068	0.000113564	7.77086e-05	4.11218e-05	5.87659e-05
Benzene, 1,3,5-trimethoxy-	Ether	C9H12O3	621-23-8	1.43106	0.00335807	-2.53452	1.19972	0.00902313	-2.48923	0.000115292	0.000155797	0.000118801	0.000756262	0.000893517	0.000859394	0.00103396	0.00074387	0.000857487
Benzene, 1-methoxy-2-nitro-	Ether	C7H7NO3	91-23-6	1.40999	0.000350068	2.17275	1.15476	0.000798573	1.54436	0.000166614	0.000228955	0.000150278	4.03011e-05	3.34277e-05	6.19327e-05	7.83332e-05	8.29045e-05	5.89754e-05
Benzene, 1-methyl-3-(1-methylethenyl)-	Aromatics	C10H12	1124-20-5	1.4296	0.00404279	-2.48032	1.20402	0.00248998	-2.70194	3.02508e-05	4.08787e-05	3.11716e-05	0.000196816	0.000221281	0.000214898	0.000287511	0.000216618	0.000301445
Benzene, 1-methyl-4-(1-methylethenyl)-	Aromatics	C10H12	1195-32-0	1.4296	0.00404279	-2.48032	1.20402	0.00248998	-2.70194	3.02508e-05	4.08787e-05	3.11716e-05	0.000196816	0.000221281	0.000214898	0.000287511	0.000216618	0.000301445
Benzenecarbothioic acid, S-methyl ester	Ester	C8H8OS	5925-68-8	1.40047	0.00611825	1.5054	1.19356	0.0089008	1.71906	0.00128423	0.00171077	0.00104337	0.000447854	0.000609676	0.000514918	0.000534305	0.000391765	0.000550954
Benzenemethanol, .alpha.-methyl-, propanoate	Ester	C11H14O2	120-45-6	1.40859	5.23652e-05	3.89812	1.20105	0.00040892	3.27887	0.00030131	0.000392141	0.000280251	1.69877e-05	1.59459e-05	4.22907e-05	4.5312e-05	2.9012e-05	4.77592e-05
Benzenemethanol, 3-hydroxy-	Alcohol	C7H8O2	620-24-6	1.39252	0.00404872	2.05522	1.17669	0.00837579	1.44563	0.000376736	0.000399186	0.000385372	7.33352e-05	0.000133381	0.000112116	0.000176599	0.000134876	0.000214671
Benzenethiol	Alcohol	C6H6S	108-98-5	1.4319	0.00677199	-2.49892	1.20248	0.00420114	-2.55096	4.80546e-05	6.49375e-05	4.95173e-05	0.000280026	0.000388383	0.000356828	0.000425054	0.000340901	0.000378169
Benzimidazo[2,1-a]isoquinoline	Heterocyclic compound	C15H10N2	239-44-1	1.37424	0.00352079	5.30631	1.19764	0.00471304	3.91796	0.000253998	0.000270111	0.000236714	2.50936e-06	2.8787e-06	1.8047e-05	2.62099e-05	1.37296e-05	2.21339e-05
Benzocaine	Ester	C9H11NO2	94-09-7	1.42885	0.00556877	2.67507	1.20329	0.00503501	3.56551	0.00929225	0.0100313	0.00904467	0.00150423	0.00176979	0.00172584	0.00105641	0.000844276	0.00102323
Benzofuran, 2,3-dihydro-	Heterocyclic compound	C8H8O	496-16-2	1.41595	0.0168152	2.73031	1.19951	0.0159779	3.37953	0.033013	0.0324112	0.0241042	0.00434336	0.00603693	0.00477375	0.00346486	0.00286879	0.00421726
Benzoic acid, 1,2,3,4,5-pentamethylcyclopenta-2,4-dienyl ester	Ester	C17H20O2	119254-26-1	1.38162	0.0203651	1.46104	1.09581	0.00778913	3.1967	0.000183263	0.000170085	0.000157228	6.25944e-05	8.03387e-05	6.65461e-05	3.06965e-05	5.31862e-06	3.53736e-05
Benzoic acid, 2-hydroxy-, ethyl ester	Ester	C9H10O3	118-61-6	1.41876	0.0158861	2.17938	1.18467	0.0187762	1.75294	0.000211615	0.000221669	0.000239175	4.81215e-05	5.65628e-05	6.44808e-05	8.05685e-05	7.65098e-05	8.69729e-05
Benzoic acid, 3,4-dimethyl-, methyl ester	Ester	C10H12O2	38404-42-1	1.43359	0.00113481	2.20676	1.20448	0.0014313	2.26938	0.000328442	0.000399484	0.000324335	7.79923e-05	8.37289e-05	9.34461e-05	9.1309e-05	7.71032e-05	9.61406e-05
Benzoic acid, 3,5-dihydroxy-, methyl ester	Ester	C8H8O4	2150-44-9	1.43055	0.00156918	2.74592	1.18817	0.000918889	3.56348	0.00120261	0.00138267	0.00113381	0.000214322	0.000194662	0.000207235	0.000130747	0.000152242	8.95555e-05
Benzoic acid, ethyl ester	Ester	C9H10O2	93-89-0	1.43048	9.9324e-08	2.51373	1.20506	4.35978e-06	2.39759	0.00145361	0.00199444	0.00153224	0.000263738	0.000326376	0.000388855	0.000382469	0.000345703	0.000408014
Benzyl butyl phthalate	Ester	C19H20O4	85-68-7	1.39367	0.0498314	-3.04564	1.2011	0.0134828	-3.42895	2.85086e-05	3.85245e-05	2.93764e-05	0.000286106	0.000179427	0.000430364	0.000414335	0.000306089	0.00054627
Bergamotol, Z-.alpha.-trans-	Terpenoids	C15H24O	88034-74-6	1.42215	0.0064861	1.78397	1.19566	0.00535867	2.1234	0.000884214	0.000954197	0.000847565	0.000261502	0.000313575	0.000302934	0.000226337	0.000239795	0.000283736
Bicyclo[2.2.1]heptan-2-ol, 1,7,7-trimethyl-, acetate, (1S-endo)-	Terpenoids	C12H20O2	5655-61-8	1.41526	0.001969	1.1113	1.19942	0.00331359	1.38367	0.00061777	0.000742291	0.000642098	0.000282349	0.000354217	0.000411915	0.000319444	0.000265041	0.000349357
Bicyclo[7.2.0]undec-4-ene, 4,11,11-trimethyl-8-methylene-,[1R-(1R*,4Z,9S*)]-	Terpenoids	C15H24	118-65-0	1.40797	0.00456531	-1.66415	1.19577	0.000115288	-2.23375	6.61608e-05	6.53887e-05	6.37422e-05	0.000186051	0.000223388	0.000301287	0.000404065	0.000313774	0.000411861
Bornyl acetate	Terpenoids	C12H20O2	76-49-3	1.41526	0.001969	1.1113	1.19942	0.00331359	1.38367	0.00061777	0.000742291	0.000642098	0.000282349	0.000354217	0.000411915	0.000319444	0.000265041	0.000349357
Butanenitrile, 4-(methylthio)-	Ether	C5H9NS	59121-24-3	1.25044	0.0703998	1.089	1.05181	0.0669427	1.10729	7.34237e-05	6.7581e-05	9.18806e-05	3.0239e-05	4.16178e-05	5.5864e-05	4.78378e-05	4.62495e-05	3.81508e-05
Butanoic acid, 2-methyl-	Acid	C5H10O2	116-53-0	1.39759	0.0165528	-1.12494	1.19097	0.000816833	-1.17545	0.000599956	0.000711984	0.000536615	0.00126886	0.00174029	0.00149799	0.00176889	0.00155688	0.00170822
Butanoic acid, 3,3-dimethyl-	Acid	C6H12O2	1070-83-3	1.41994	0.00841854	2.65731	1.1857	0.0110816	1.6934	0.00116336	0.00127958	0.0013	0.000181401	0.000258773	0.000232424	0.000507275	0.00044454	0.000455663
Butanoic acid, 3-methyl-, 1-methylethyl ester	Ester	C8H16O2	32665-23-9	1.42773	0.00604916	2.66486	1.19014	0.00641227	1.67038	0.00372831	0.00427189	0.00411148	0.000625638	0.000766964	0.000761658	0.00165127	0.00146309	0.00149955
Butanoic acid, phenylmethyl ester	Ester	C11H14O2	103-37-7	1.41822	0.00150198	1.09748	1.19772	0.00208003	1.18907	0.00146853	0.00174458	0.0014565	0.000693429	0.000876564	0.000883513	0.000894459	0.000707087	0.000886498
Butanoic acid, propyl ester	Ester	C7H14O2	105-66-8	1.40391	0.0123171	1.91382	1.09676	0.0178473	1.06821	0.000199927	0.000221399	0.00024047	7.12063e-05	5.52005e-05	7.06474e-05	0.00014966	8.59859e-05	0.000156459
Carbamic acid, dimethyl-, ethyl ester	Ester	C5H11NO2	687-48-9	1.42954	0.00675251	2.92968	1.20141	0.00675251	2.92968	0.00399434	0.0045674	0.00446962	0.000562203	0.000644951	0.000727963	0.000710129	0.000615201	0.000762156
Carbamic acid, methyl-, ethyl ester	Ester	C4H9NO2	105-40-8	1.35247	0.00354414	-1.01301	1.1532	0.00104362	-1.22307	0.00224215	0.00255505	0.00153619	0.00409152	0.00507395	0.00509997	0.005695	0.00568533	0.00637269
Carbonic acid, phenyl propyl ester	Ester	C10H12O3	13183-16-9	1.43265	0.00172242	-2.4152	1.20517	0.000409833	-2.99474	5.10494e-05	6.89844e-05	5.26033e-05	0.000301581	0.000360995	0.000362648	0.000577678	0.000471737	0.000611419
cis-Dihydrocarvone	Terpenoids	C10H16O	3792-53-8	1.41738	9.76688e-05	1.12083	1.2022	0.000434654	1.3213	0.000362281	0.000452383	0.000369348	0.000163172	0.000214085	0.000236644	0.000203081	0.000169554	0.000200279
Copaene	Terpenoids	C15H24	3856-25-5	1.28067	0.0050311	3.49546	1.17696	0.0115476	1.94302	0.000131386	0.000127958	0.000126874	2.45566e-06	1.40855e-05	2.49131e-05	4.39029e-05	2.92277e-05	5.17634e-05
Cyclobutanecarboxylic acid chloride	Halogenated hydrocarbons	C5H7ClO	5006-22-4	1.38441	0.00904827	1.68358	1.18239	0.0151899	1.59874	0.0131291	0.0222288	0.0185186	0.00478349	0.00761986	0.006237	0.00797711	0.00589289	0.00749092
Cyclohexaneacetic acid	Acid	C8H14O2	5292-21-7	1.43462	0.00103632	-2.3991	1.20543	0.000194319	-3.23379	1.31686e-05	1.77951e-05	1.35694e-05	7.22467e-05	8.99929e-05	0.000100941	0.000167496	0.000149947	0.000187291
Cyclohexanol, 1-methyl-4-(1-methylethenyl)-, acetate	Ester	C12H20O2	10198-23-9	1.43397	0.00470805	-2.59136	1.2041	0.00224496	-3.00877	1.49804e-05	2.02434e-05	1.54364e-05	8.84468e-05	0.000123802	0.000130549	0.000180942	0.00013976	0.000170721
Cyclopentadecanone	Ketone	C15H28O	502-72-7	1.21656	0.00729269	2.13611	1.20159	0.0147468	4.06299	0.000219554	0.000199593	0.000181235	6.42639e-05	1.36348e-05	7.69486e-05	1.50127e-05	1.30058e-05	1.61126e-05
Debrisoquine	Amine	C10H13N3	1131-64-2	1.25418	0.0904167	1.2995	1.03198	0.103169	1.18055	0.000369778	0.000248512	0.000364554	0.000149161	0.000163361	0.000146274	0.000185625	0.000147153	0.000214009
Decane, 2,3,5-trimethyl-	Hydrocarbons	C13H28	62238-11-3	1.43427	0.000546294	-2.35667	1.20529	0.000431119	-2.8443	0.000997704	0.00134823	0.00102807	0.0054737	0.00667136	0.00716338	0.00990484	0.00834856	0.0110011
Dibenzofuran, 2-methoxy-	Heterocyclic compound	C13H10O2	20357-70-4	1.42042	0.010393	2.43996	1.18724	0.00846859	2.9145	0.000307991	0.000303922	0.000289324	6.01777e-05	6.69843e-05	5.95201e-05	5.23175e-05	3.18007e-05	6.49838e-05
Dibenzo-p-dioxin	Heterocyclic compound	C12H8O2	262-12-4	1.43039	0.00541932	2.63554	1.20104	0.00567085	2.39387	0.00146921	0.00159656	0.00138065	0.000236935	0.000277061	0.000292874	0.000340331	0.000297109	0.000396105
Diethyl azelate	Ester	C13H24O4	624-17-9	1.43078	0.000169744	2.1211	1.20446	0.000736293	2.69523	0.0082697	0.0102396	0.00831029	0.0021355	0.00240045	0.00233499	0.00175658	0.0014044	0.00186683
Dimethyl trisulfide	Sulfur compounds	C2H6S3	3658-80-8	1.43182	0.00253241	4.66715	1.20372	0.00243113	5.60884	0.000971165	0.00111317	0.000899948	3.62949e-05	4.78651e-05	4.81909e-05	2.79606e-05	1.79037e-05	2.91431e-05
Diphenylamine	Amine	C12H11N	122-39-4	1.42862	0.00675274	3.23786	1.19901	0.00659925	3.21514	0.00138405	0.0014544	0.00119592	0.000145596	0.000176799	0.00015724	0.000155327	0.000154338	0.000222084
DL-Leucine, N-acetyl-, ethyl ester	Ester	C10H19NO3	4071-36-7	1.35749	0.0253424	-1.12766	1.19091	0.000266949	-1.35499	0.000230563	0.00027027	0.000195055	0.000547652	0.00045513	0.000701488	0.000782549	0.000612437	0.000759939
Ethanethioamide, N-phenyl-	Amine	C8H9NS	637-53-6	1.41916	0.0111834	1.95341	1.18657	0.00962948	2.11333	0.000214336	0.000213129	0.00020044	6.03925e-05	5.45307e-05	6.81005e-05	5.81299e-05	4.53376e-05	7.62228e-05
Ethanone, 1-(2,4,6-trihydroxyphenyl)-	Ketone	C8H8O4	480-66-0	1.37663	0.0234023	1.14238	1.19074	0.0148455	2.05361	0.000129304	0.000148297	9.41078e-05	5.97653e-05	6.54358e-05	6.13931e-05	3.65659e-05	3.56708e-05	3.49403e-05
Ethanone, 1-(2-aminophenyl)-	Ketone	C8H9NO	551-93-9	1.41448	0.000218817	1.58258	1.20251	0.0011498	2.10381	0.0306775	0.0442651	0.0297115	0.0112829	0.0147415	0.0125211	0.0107347	0.0079295	0.0105853
Ethanone, 1-(3,4-dimethoxyphenyl)-	Ketone	C10H12O3	1131-62-0	1.42974	0.00467621	2.60044	1.20309	0.00463877	3.35559	0.00321521	0.00352323	0.0031754	0.000592223	0.000613698	0.00062641	0.000402023	0.000365961	0.00040908
Ether,1- propenyl propyl	Ether	C6H12O	3424-89-3	1.43325	0.00248489	-3.14294	1.19326	0.0248965	-2.674	1.78676e-05	2.4145e-05	1.84115e-05	0.000170748	0.00021511	0.00020883	0.00012382	0.000171104	0.000164
Ethyl tridecanoate	Ester	C15H30O2	28267-29-0	1.42727	0.000147929	3.08328	1.20454	0.000672353	3.94377	0.00627683	0.0077535	0.00626285	0.000799252	0.00103291	0.000832162	0.000582783	0.000429126	0.000591771
Geraniol	Terpenoids	C10H18O	106-24-1	1.40038	0.00419784	1.23897	1.19707	0.00378959	2.13311	0.00120182	0.0014499	0.0013549	0.000503733	0.000707414	0.000710053	0.000426094	0.000302732	0.000384899
Geranyl tiglate	Terpenoids	C15H24O2	7785-33-3	1.30125	0.0861057	1.60957	1.09976	0.082634	1.68623	0.000983875	0.000610837	0.000925174	0.000298143	0.000321012	0.00033817	0.000346623	0.000272996	0.000368495
Heptadecane	Hydrocarbons	C17H36	629-78-7	1.41995	0.00980894	1.73799	1.1898	0.0101458	1.60878	0.00107841	0.00112324	0.00103719	0.000335967	0.000379569	0.000378637	0.00044958	0.000409027	0.000433019
Hexanoic acid, 2-ethyl-, octyl ester	Ester	C16H32O2	93777-45-8	1.3394	0.00801172	1.37265	1.14	0.00127338	1.48706	0.00350061	0.00409319	0.00324531	0.00197295	0.00117433	0.00143054	0.00189487	0.0015725	0.0011544
Hexanoic acid, 3-phenyl-2-propenyl ester	Ester	C15H20O2	6994-20-3	1.38921	0.0266872	1.1866	1.18174	0.0133661	2.05583	0.00353606	0.00335964	0.00311565	0.0015793	0.00154504	0.00185755	0.000881597	0.000807819	0.00128929
Isobornyl acetate	Ester	C12H20O2	125-12-2	1.41526	0.001969	1.1113	1.19942	0.00331359	1.38367	0.00061777	0.000742291	0.000642098	0.000282349	0.000354217	0.000411915	0.000319444	0.000265041	0.000349357
Isomaltol	Heterocyclic compound	C6H6O3	3420-59-5	1.36895	0.00100148	1.33227	1.19719	0.00171917	1.48727	0.000348757	0.000410965	0.000347519	0.00011779	0.000206538	0.000173038	0.000150998	0.000149756	0.000177747
Methyl tiglate	Ester	C6H10O2	6622-76-0	1.39305	0.0189278	1.7445	1.1465	0.0196094	1.3777	0.000732982	0.00102752	0.00105146	0.000253993	0.000369224	0.000320235	0.00045201	0.000457136	0.000387513
Naphthalene, 1,2,3,4-tetrahydro-2,6-dimethyl-	Aromatics	C12H16	7524-63-2	1.40237	9.84541e-05	2.04427	1.20456	0.00161969	2.39296	0.000187056	0.000270297	0.000183543	4.47848e-05	7.38255e-05	5.33714e-05	4.82253e-05	4.39502e-05	5.38621e-05
Nonadecane	Hydrocarbons	C19H40	629-92-5	1.33338	0.0361478	1.55465	1.17199	0.0310704	2.24935	0.000205728	0.000173146	0.000215209	6.5939e-05	9.61305e-05	6.85968e-05	5.2283e-05	3.95243e-05	6.47092e-05
Nonane	Hydrocarbons	C9H20	111-84-2	1.39436	0.00379703	1.61299	1.18715	0.0117568	1.28319	0.00199401	0.00219332	0.00207906	0.000564736	0.000901755	0.000868157	0.00106931	0.000888238	0.00119587
Nonanoic acid, ethyl ester	Ester	C11H22O2	123-29-5	1.40255	0.0218763	1.83118	1.15647	0.0357625	1.21048	0.0143835	0.0139023	0.0153464	0.00375146	0.00493866	0.00536567	0.00784604	0.00678964	0.00859931
Octanal dimethyl acetal	Ether	C10H22O2	10022-28-3	1.42086	0.00407488	1.35379	1.19477	0.00512911	1.1987	0.000354905	0.000439306	0.000394629	0.000147439	0.000184721	0.000191492	0.000223276	0.000184386	0.000220806
Octanoic acid, 2-furanylmethyl ester	Ester	C13H20O3	39252-03-4	1.41111	0.0141598	1.05152	1.15186	0.00452671	1.02024	0.00035593	0.00038901	0.000311349	0.000167564	0.000197892	0.000208088	0.000256377	0.000175045	0.000201737
Octanoic acid, 3-hexenyl ester, (Z)-	Ester	C14H26O2	61444-41-5	1.42887	0.00571758	2.65431	1.20331	0.00538497	3.24048	0.00866674	0.00930552	0.00806636	0.00137433	0.001659	0.00162462	0.00117296	0.000974122	0.00121424
ortho-Methoxyacetophenone	Ketone	C9H10O2	579-74-8	1.23224	0.0193028	1.43727	1.18682	0.000687706	1.03581	0.000129556	0.000169742	0.000135834	2.71717e-05	8.25469e-05	7.46761e-05	9.27553e-05	6.65073e-05	9.88243e-05
Oxacycloheptadec-8-en-2-one, (8Z)-	Ketone	C16H28O2	123-69-3	1.42835	0.0105363	-2.71291	1.20416	0.00302956	-2.39118	4.42354e-05	5.97765e-05	4.55819e-05	0.000316082	0.00042171	0.000350918	0.000307984	0.000265566	0.000375994
Pentanedioic acid, diethyl ester	Ester	C9H16O4	818-38-2	1.41182	0.000527521	1.86158	1.16279	0.00107724	1.02202	0.000404959	0.000485665	0.000426386	0.000100461	0.000136477	0.000176485	0.00029977	0.000243179	0.000239978
Pentanoic acid, 4-methyl-, methyl ester	Ester	C7H14O2	2412-80-8	1.4321	0.00217494	-2.4315	1.20207	0.00536968	-2.50818	0.000400814	0.000541631	0.000413015	0.00241598	0.00287085	0.00284733	0.00316072	0.00302528	0.00303541
Phenol, 2,5-bis(1-methylpropyl)-	Phenol	C14H22O	54932-77-3	1.41222	0.0068467	2.40807	1.09306	0.00246517	3.88437	0.000853978	0.000890905	0.000851011	0.000131998	0.00019499	0.000235145	1.33631e-05	5.78838e-05	0.000149562
Phenol, 2-methoxy-	Phenol	C7H8O2	90-05-1	1.40465	0.00551928	1.27013	1.19712	0.0069028	1.58377	0.00132074	0.00207191	0.00128686	0.000578833	0.000795737	0.00076927	0.000675905	0.000542113	0.000638983
Phenol, 2-methoxy-4-propyl-	Phenol	C10H14O2	2785-87-7	1.33344	0.00532625	-1.00175	1.16118	0.000772183	-1.4187	0.000119479	0.00010715	0.00012537	0.000216952	0.000280593	0.000314018	0.000376513	0.000337155	0.00045252
Phenol, 2-methyl-5-(1-methylethyl)-	Terpenoids	C10H14O	499-75-2	1.40275	0.00503997	1.67756	1.19868	0.00746909	2.23639	0.0278902	0.0385237	0.023128	0.00893056	0.0121218	0.00977231	0.00838645	0.00605665	0.00838446
Phenol, 3-propyl-	Phenol	C9H12O	621-27-2	1.39009	0.00169677	-2.5341	1.17412	0.000191223	-2.8523	4.38473e-05	5.22633e-05	2.23975e-05	0.000199731	0.000285709	0.00027688	0.00036951	0.000277522	0.000379556
Phenol, 4-(1-methyl-1-phenylethyl)-	Phenol	C15H16O	599-64-4	1.36347	0.0034729	4.59214	1.20494	0.00478942	6.66699	0.000322427	0.000343897	0.000291305	2.05413e-05	1.77473e-05	4.00631e-06	3.90817e-06	3.38573e-06	4.1945e-06
Phenol, 4-(1-phenylethyl)-	Phenol	C14H14O	1988-89-2	1.42083	0.0120518	2.37645	1.19987	0.0103672	3.13346	0.0015563	0.00152575	0.00140946	0.000266898	0.000354996	0.000362739	0.000202534	0.000180609	0.00024593
Phenol, 4-(2-aminoethyl)-	Phenol	C8H11NO	51-67-2	1.35906	0.0036329	-1.72053	1.17261	0.000120595	-2.44882	8.78855e-05	5.98803e-05	5.75856e-05	0.000226715	0.000249112	0.000305918	0.000498319	0.00039236	0.000506573
Phenol, 4-(methylthio)-	Phenol	C7H8OS	1073-72-9	1.43263	0.000476289	-2.36738	1.20469	0.000772486	-2.41831	0.000500104	0.000675804	0.000515327	0.00291628	0.00325183	0.00355268	0.0038078	0.0032646	0.00379841
Phenol, 4-ethyl-2-methoxy-	Phenol	C9H12O2	2785-89-9	1.42386	0.00436358	1.56894	1.19584	0.00308014	1.54288	0.00182554	0.00232561	0.00209125	0.000665225	0.000827845	0.000874465	0.000948559	0.000709424	0.000949675
Propanoic acid, 2-methyl-, butyl ester	Ester	C8H16O2	97-87-0	1.4067	0.00127438	1.32574	1.20129	0.000221342	1.26139	0.00060875	0.00085331	0.000600209	0.000325741	0.00027402	0.000302047	0.000332339	0.000308535	0.000392062
Propyl octanoate	Ester	C11H22O2	624-13-5	1.15131	0.0602702	-1.67833	1.07129	0.00958113	-2.61173	5.43193e-05	1.46806e-05	1.11945e-05	8.96094e-05	9.91133e-05	0.000117907	0.000207496	0.000185332	0.000239131
Selina-3,7(11)-diene	Terpenoids	C15H24	6813-21-4	1.41817	0.009821	1.05914	1.18796	0.00605099	1.08198	0.000811342	0.000908725	0.000746385	0.000387317	0.000431897	0.000516641	0.000519576	0.000398417	0.000500365
Spiro[4.5]decan-7-one, 1,8-dimethyl-4-(1-methylethyl)-	Ketone	C15H26O	39510-26-4	1.42797	0.000115237	2.66821	1.20401	0.000590417	3.38691	0.0124475	0.0153951	0.0124261	0.0021256	0.00265329	0.00227703	0.00162844	0.00124871	0.00181012
Syringic acid	Acid	C9H10O5	530-57-4	1.43234	0.00663003	4.24564	1.20407	0.00663003	4.24564	0.00025003	0.000261989	0.000214504	1.25724e-05	1.44229e-05	1.62793e-05	1.58805e-05	1.37576e-05	1.70439e-05
Urea, ethyl-	Nitrogen compounds	C3H8N2O	625-52-5	1.40354	0.0147116	1.10231	1.18618	0.011136	1.28816	0.000537863	0.000639129	0.000620047	0.00026248	0.000320522	0.000365474	0.00031326	0.000274514	0.000305901

## Sheet: Table S8
Supplementary Table 8. Relative odor-active volatile compounds (rOAV > 1) identified by HS-SPME metabolomic analysis of Baijiu samples
Compounds	Class	Formula	CAS	Odor	Threshold	DJG_1	DJG_2	DJG_3	DFN_1	DFN_2	DFN_3	TAN_1	TAN_2	TAN_3
2(5H)-Furanone, 5-ethyl-3-hydroxy-4-methyl-	Ketone	C7H10O3	698-10-2	sweet, fruity, caramel, maple, fenugreek, brown, sugar, nutty, chicory, praline, butterscotch	2e-06	19634.7	24197.6	19677.1	19316.6	23512.7	25633.3	27876.7	23241.6	28910.1
Damascone, .beta.-	Terpenoids	C13H20O	23726-91-2	fruity, floral, berry, plum, black currant, honey, rose, tobacco	2e-06	1060.04	939.356	1047.03	1117.92	1328.87	1523.63	1649.07	1362.18	1732.36
1-Nonen-3-one	Ketone	C9H16O	24415-26-7	pungent, mushroom	1e-06	665.078	901.273	690.296	629.22	735.94	781.475	741.656	620.044	744.39
Decanoic acid, ethyl ester	Ester	C12H24O2	110-38-3	sweet, waxy, fruity, apple, grape, oily, brandy	0.005	282.356	295.346	284.547	348.286	435.753	479.621	590.101	505.575	641.684
(3S,5R,8S)-3,8-Dimethyl-5-(prop-1-en-2-yl)-2,3,5,6,7,8-hexahydroazulen-1(4H)-one	Terpenoids	C15H22O	18374-76-0	-	8e-06	247.617	264.691	242.685	299.858	410.496	286.063	91.8479	76.7029	109.992
Benzenemethanethiol	Alcohol	C7H8S	100-53-8	sharp, alliaceous, onion, sulfury, garlic, horseradish, minty, coffee	3.5e-06	223.26	254.075	368.356	200.685	251.323	267.514	233.08	192.234	231.037
trans-3,5-Diethyl-1,2,4-trithiolane	Heterocyclic compound	C6H12S3	38348-26-4	-	1.54e-05	201.642	260.932	229.46	233.682	286.118	302.898	348.236	269.725	379.934
Butanoic acid, 3-methyl-, 2-phenylethyl ester	Ester	C13H18O2	140-26-1	floral, fruity, sweet, rose, peach, apricot	1e-05	163.481	181.054	150.477	148.633	172.634	174.827	125.876	97.3092	130.601
Dimethyl trisulfide	Sulfur compounds	C2H6S3	3658-80-8	sulfury, cooked onion, savory, meaty	8e-06	121.396	139.146	112.494	4.53686	5.98314	6.02386	3.49508	2.23796	3.64288
Ethanone, 1-(2-aminophenyl)-	Ketone	C8H9NO	551-93-9	grape, sweet	0.00027	113.621	163.945	110.043	41.7885	54.5983	46.3744	39.7583	29.3685	39.2048
Ethyl 3-cyclohexenecarboxylate	Ester	C9H14O2	15111-56-5	-	3e-06	90.2073	116.114	120.009	39.1346	50.688	48.2565	67.1149	59.4685	77.1253
(Z,Z)-3,6-Nonadienal	Aldehyde	C9H14O	21944-83-2	fatty, soapy, cucumber	5e-05	49.5857	56.7905	51.8121	46.488	56.6046	60.2693	50.826	40.8447	50.1623
1-Butanol, 3-methyl-, acetate	Ester	C7H14O2	123-92-2	sweet, fruity, banana, green, ripe	0.002	48.1489	56.9154	50.5027	36.3377	42.7898	42.5182	57.1095	58.9945	56.9064
Non-8-enal	Aldehyde	C9H16O	39770-04-2	smoky, plastic	0.0002	42.5417	47.7013	43.5345	39.1376	48.7107	51.7196	42.812	34.6341	43.0267
Dodecanenitrile	Nitrogen compounds	C12H23N	2437-25-4	citrus, orange, peel, metallic, spicy	9e-05	41.0629	50.8451	39.6546	41.4682	47.8558	53.8476	50.8417	39.7874	52.3853
2-octenal	Aldehyde	C8H14O	2363-89-5	fatty, green, herbal	0.0002	39.8204	45.0492	39.9787	7.27063	11.8917	8.90719	11.5426	9.32733	10.3494
2,4-Undecadienal	Aldehyde	C11H18O	13162-46-4	green, buttery, spicy, baked, fruity, fatty, aldehydic, chicken	1e-05	38.273	51.6995	50.6477	46.205	55.2923	62.1314	128.364	119.087	124.872
2,6-Nonadienal, (E,Z)-	Aldehyde	C9H14O	557-48-2	cucumber, green	1e-05	38.0619	43.8036	35.0004	41.2797	50.993	53.1986	53.4043	42.1194	50.2135
1-Butanol, 2-methyl-, acetate	Ester	C7H14O2	624-41-9	over ripe fruity, sweet, banana, juicy fruity	0.005	19.2596	22.7662	20.2011	14.5351	17.1159	17.0073	22.8438	23.5978	22.7626
6-Nonenal, (E)-	Aldehyde	C9H16O	2277-20-5	-	2.2e-05	16.7284	21.0053	16.3405	16.4079	19.3624	20.5247	20.2733	17.7449	20.5807
2-Methoxy-4-vinylphenol	Phenol	C9H10O2	7786-61-0	spicy, raisin	0.003	14.9346	20.0267	13.4596	5.29964	6.87857	5.91766	5.10716	3.80804	5.08676
4-Phenyl-2-butanol	Alcohol	C10H14O	2344-70-9	floral, peony, foliage, sweet, mimosa, heliotrope	0.0043	14.3014	18.4766	15.1578	16.3511	19.9651	21.581	14.7774	11.8518	15.0893
Benzene, (2-isothiocyanatoethyl)-	Ester	C9H9NS	2257-09-2	green, horseradish, gooseberry, watercress	0.006	12.7314	14.2317	11.812	11.9472	14.0651	14.5718	9.51796	7.35745	10.0996
Decanal	Aldehyde	C10H20O	112-31-2	sweet, aldehydic, waxy, orange peel, citrus, floral	0.0001	11.6282	12.4202	14.7239	11.4519	15.5112	15.8109	12.4887	11.2049	13.8306
Phenylethyl Alcohol	Alcohol	C8H10O	60-12-8	fruity, rose, sweet, apple	0.14	10.6744	13.772	16.8981	10.9472	16.5007	14.2257	12.8868	9.29129	12.8832
2-Nonenal, (E)-	Aldehyde	C9H16O	18829-56-6	fatty, green, cucumber, aldehydic, citrus	8e-05	10.2995	13.4902	9.66733	10.8262	12.0395	13.4576	13.0447	10.3931	12.1237
2,4-Nonadienal	Aldehyde	C9H14O	6750-03-4	fatty, green, cucumber	5e-05	10.2237	11.43	10.4778	9.42547	14.1026	16.8016	13.7284	9.10971	13.5744
Tetradecanoic acid, ethyl ester	Ester	C16H32O2	124-06-1	sweet, waxy, violet, orris	0.18	9.21426	10.0678	8.48546	9.38296	11.3563	11.5513	11.6184	10.1476	12.8512
Octanoic acid, ethyl ester	Ester	C10H20O2	106-32-1	fruity, banana	0.04	9.09567	10.0398	10.2275	9.32645	11.8733	12.923	22.5034	19.4201	23.8913
Phenol, 2,4-dibromo-	Phenol	C6H4Br2O	615-58-7	-	2.9e-05	8.29098	10.2155	9.20232	9.75021	11.4471	12.3767	14.2239	10.9718	15.3601
2-Nonenal	Aldehyde	C9H16O	2463-53-8	fatty, green, waxy, cucumber, melon	0.0001	8.2396	10.7921	7.73387	8.66093	9.63163	10.7661	10.4357	8.3145	9.69899
3(2H)-Furanone, dihydro-2-methyl-	Ketone	C5H8O2	3188-00-9	sweet, solvent, bread, buttery, nutty	5e-06	7.63479	10.3171	7.86718	543.253	48.0517	420.436	1045.59	1476.42	1511.45
3-Octen-2-one	Ketone	C8H14O	1669-44-9	earthy, spicy, herbal, sweet, mushroom, hay, blueberry	3e-05	7.05581	9.91885	7.4663	6.72456	8.77437	9.95215	10.2975	8.5821	9.17818
trans,cis-2,6-Nonadien-1-ol	Alcohol	C9H16O	28069-72-9	green, cucumber, oily, violet, leafy	0.001	6.54701	7.56771	7.51977	4.1731	5.43459	5.61358	5.55295	3.82466	4.63173
1-Hexanol	Alcohol	C6H14O	111-27-3	ethereal, fusel, oily, fruity, alcoholic, sweet, green	0.0056	6.13952	8.03287	7.48025	2.48227	2.71116	2.80739	3.18645	3.08062	2.91503
2-Heptanone, 6-methyl-	Ketone	C8H16O	928-68-7	camphor	0.0081	6.02766	7.61854	5.71395	5.85701	7.18753	7.39196	6.54359	5.48318	6.44067
Propanoic acid, 3-mercapto-, ethyl ester	Ester	C5H10O2S	5466-06-8	animalic, foxy, fruity, grape, skunk	0.000723	5.5459	6.6655	6.26525	2.62477	3.24721	3.38537	5.91083	5.5353	6.01196
Cyclohexaneacetic acid, ethyl ester	Ester	C10H18O2	5452-75-5	-	2e-05	3.99811	6.4096	8.65427	7.35153	10.0717	5.88573	7.6869	5.70556	9.20143
Butanoic acid, 3-methyl-, ethyl ester	Ester	C7H14O2	108-64-5	strawberry, candy, fruity	0.0001	3.93903	4.7638	4.25243	4.02325	4.40861	3.86258	8.55754	4.20607	4.3038
3-Mercaptohexyl acetate	Ester	C8H16O2S	136954-20-6	sulfury, grapefruit, fruity	2e-05	3.67591	4.84437	3.54159	3.42105	3.50419	4.35614	3.23279	2.80585	3.63651
2,4-Decadienal, (E,E)-	Aldehyde	C10H16O	25152-84-5	dusty, waxy, oily, soapy	7e-05	3.32321	9.53253	3.46058	10.3819	14.3368	13.6259	18.8924	13.8025	19.5673
2-Hexanone, 4-methyl-	Ketone	C7H14O	105-42-0	-	0.00081	3.30576	4.21511	3.53223	2.98331	4.89978	2.96919	6.90079	8.3869	2.81924
Naphthalene, 2-methyl-	Aromatics	C11H10	91-57-6	sweet, floral, woody	0.004	3.2069	3.85716	3.17576	3.35737	4.02827	4.43469	6.88214	5.90241	7.52187
Naphthalene, 1,2,3,5,6,8a-hexahydro-4,7-dimethyl-1-(1-methylethyl)-, (1S-cis)-	Terpenoids	C15H24	483-76-1	thyme, herbal, woody, dry	0.0015	2.94554	3.15377	2.80822	5.63764	7.04346	7.77406	6.90766	5.87357	7.61731
1-Butanol, 3-methyl-, propanoate	Ester	C8H16O2	105-68-0	sweet, fruity, banana, pineapple, ripe, tropical, fruity	0.0086	2.9202	3.46946	3.35548	3.83817	4.73375	4.72938	5.17139	4.79542	5.13692
Hexanoic acid, 2-phenylethyl ester	Ester	C14H20O2	6290-37-5	sweet, honey, floral, waxy, woody, sweaty, green, banana, pineapple	0.005	2.90644	3.29056	2.74379	3.7636	4.55564	4.39771	2.83596	2.24735	3.06754
Heptanoic acid, ethyl ester	Ester	C9H18O2	106-30-9	fruity, pineapple, cognac, rummy, wine	0.002	2.71379	3.06926	3.05019	0.749803	0.928021	1.01179	2.71243	2.4597	2.78782
2-Octenal, (E)-	Aldehyde	C8H14O	2548-87-0	fresh, cucumber, fatty, green, herbal, banana, waxy, leafy	0.003	2.65469	3.00328	2.66525	0.484708	0.792782	0.593813	0.769507	0.621822	0.689959
6-Nonenal, (Z)-	Aldehyde	C9H16O	2277-19-2	green, cucumber, melon, cantaloupe, honeydew, waxy, vegetable, orris, violet, leafy	0.00014	2.62875	3.30084	2.5678	2.57838	3.04267	3.22531	3.1858	2.78848	3.23411
Butanoic acid, 2-methyl-, propyl ester	Ester	C8H16O2	37064-20-3	winey, fruity, apple, pineapple	0.0002	2.56862	3.18094	3.08144	2.49844	3.12445	3.11654	4.55534	4.61083	4.64368
Dodecanoic acid, ethyl ester	Ester	C14H28O2	106-33-2	sweet, waxy, floral, soapy, clean	0.5	2.5469	2.88124	2.48298	2.84303	3.35869	3.72138	4.23837	3.67021	4.69737
2,4-Nonadienal, (E,E)-	Aldehyde	C9H14O	5910-87-2	fatty, melon, waxy, green, violet, leafy, cucumber, tropical, fruity, chicken	0.00016	2.16783	1.86043	1.77881	1.98215	2.71672	2.54662	3.14751	2.66347	3.33272
5-Methyl-(E)-2-hepten-4-one	Ketone	C8H14O	102322-83-8	hazelnut, nutty	5e-05	2.10601	3.45474	2.09937	2.27702	3.41589	2.89006	2.9973	2.58261	2.47579
1-Hepten-3-one	Ketone	C7H12O	2918-13-0	metallic	0.0007	2.08318	2.23654	2.18795	1.56899	1.6663	1.69339	2.22657	2.11564	2.1586
Acetic acid, 2-phenylethyl ester	Ester	C10H12O2	103-45-7	rose, honey, tobacco	0.24959	1.69323	2.19769	1.80013	1.93599	2.3533	2.56339	1.76383	1.41419	1.79761
Phenol, 2,4,6-trichloro-	Phenol	C6H3Cl3O	88-06-2	-	0.00016	1.65005	1.7184	1.78228	1.22332	1.54986	1.42404	1.22588	1.05159	1.29752
Cyclohexanone, 2,2,6-trimethyl-	Ketone	C9H16O	2408-37-9	pungent, thujone, labdanum, honey, cistus	0.0001	1.64111	3.03374	2.21985	1.70437	1.23588	2.13227	1.20381	0.89704	2.23647
Styrene	Aromatics	C8H8	100-42-5	penetrating, balsamic, gasoline	0.0036	1.62696	1.85991	1.76206	1.94179	2.17647	2.1845	3.71937	3.44464	3.53719
Naphthalene, 1-methyl-	Aromatics	C11H10	90-12-0	naphthyl, chemical, medicinal, camphor	0.008	1.60345	1.92858	1.58788	1.67869	2.01413	2.21734	3.44107	2.9512	3.76093
Oxazole, trimethyl-	Heterocyclic compound	C6H9NO	20662-84-4	nutty, nut skin, roasted, wasabi, shellfish, mustard, vegetable	0.005	1.50258	1.50973	1.49773	1.50187	1.51212	1.48897	1.49771	1.49172	1.49301
Benzoic acid, methyl ester	Ester	C8H8O2	93-58-3	phenol, wintergreen, almond, floral, canga	0.00052	1.44114	1.80787	1.62586	1.40586	1.67614	1.89022	1.65536	1.38017	1.57434
Nonanoic acid, ethyl ester	Ester	C11H22O2	123-29-5	fruity, rose, waxy, rummy, wine, natural, tropical	0.01	1.43835	1.39023	1.53464	0.375146	0.493866	0.536567	0.784604	0.678964	0.859931
2,4-Decadienal, (E,Z)-	Aldehyde	C10H16O	25152-83-4	fried, fatty, geranium, green, waxy	7e-05	1.32707	1.66435	1.22831	2.03746	2.58503	2.73489	3.76302	3.03183	3.78102
Octane, 1-iodo-	Halogenated hydrocarbons	C8H17I	629-27-6	-	0.0002	1.30687	1.62315	1.24341	1.30769	1.55322	1.61482	1.54529	1.33595	1.56012
1,3-Dithiolo[4,5-b]furan, tetrahydro-3a-methyl-	Heterocyclic compound	C6H10OS2	67411-25-0	boiled, milky, chicken, cooked beef, rubbery, sulfury, thiamin	0.006	1.16833	1.44214	1.15796	1.15434	1.32533	1.45916	1.38346	1.16085	1.40055
Benzaldehyde, 4-methoxy-	Aldehyde	C8H8O2	123-11-5	sweet, powdery, mimosa, floral, hawthorn, balsamic	0.0002	1.09956	1.49317	1.23634	1.19684	1.63351	1.63282	1.99125	1.55007	1.9896
